# Supplementary material for: Combining genome-wide association studies highlight novel loci involved in human facial variation
Source: Nat Commun. 2022 Dec 20;13:7832. doi: 10.1038/s41467-022-35328-9 (PMC9767941; doi:10.1038/s41467-022-35328-9)
Supplement: Supplementary file 4 — Supplementary Data 1-7 [file 41467_2022_35328_MOESM4_ESM.xlsx]

## Sheet: Supplementary Data 1
Supplementary Data 1. Supporting evidences of 13 novel loci identified by C-GWAS
Replication P represent the combined evidences from six replication cohorts using Fisher’s combined test as described in Method section
		CNCC regulatory subnetwork			_	eQTL colocolization
Loci position	Nearest Gene	Target gene	Location of regulatory element	Transcription factor		Associated gene	PP4 (>0.1)	eQTL tissue	Replication P of lead SNP
1p36.12	EIF4G3	DDOST	chr1_21044389-21044691	TFAP2B, MYCN, TFAP2A		/	/	/	p>0.05
		HP1BP3	chr1_21037131-21037631	ALX4, TFAP2B
		DDOST, SH2D5	chr1_21058603-21058979	TFAP2B, MYCN, TFAP2A, TFAP2B
		LDLRAD2	chr1_21503030-21503837	TFAP2B, ALX4
		LDLRAD2	chr1_21521669-21521900	FOXC1
1q42.3	TBCE	TBCE, GGPS1, TOMM20	chr1_235491303_235492448	ALX4, TFAP2B, ALX1, ALX3, PRRX2, MYCN, ALX4, TFAP2B, TFAP2A, POU3F3		B3GALNT2	0.92	Testis	p>0.05
						GGPS1	0.94	Brain_Cortex
						RP11-382D8.5	0.69	Brain_Hypothalamus
		TBCE, GGPS1	chr1_235530472_235531096	ALX4, TFAP2B, ALX3, TFAP2A, ALX1, MYCN, ALX4		TBCE	0.96	Pituitary
						TBCE	0.95	Adipose_Subcutaneous
		TOMM20	chr1_235667390_235668666	ALX4, TFAP2B, ALX1, ALX3, PRRX2, MYCN		TBCE	0.82	Adipose_Visceral_Omentum
						TBCE	0.78	Skin_Not_Sun_Exposed_Suprapubic
						TBCE	0.56	Skin_Sun_Exposed_Lower_leg
2q32.1	ZC3H15	/	/	/		LINC01473	0.71	Muscle_Skeletal	p=0.017
						MED28P3	0.85	Skin_Not_Sun_Exposed_Suprapubic
						MED28P3	0.85	Skin_Sun_Exposed_Lower_leg
						MED28P3	0.85	Testis
						MED28P3	0.84	Adipose_Subcutaneous
						MED28P3	0.81	Thyroid
						RP11-410E4.1	0.85	Brain_Spinal_cord_cervical_c-1
						RP11-410E4.1	0.85	Skin_Not_Sun_Exposed_Suprapubic
						RP11-410E4.1	0.85	Thyroid
						RP11-410E4.1	0.84	Adipose_Visceral_Omentum
						RP11-410E4.1	0.84	Brain_Amygdala
						RP11-410E4.1	0.84	Brain_Caudate_basal_ganglia
						RP11-410E4.1	0.84	Brain_Hippocampus
						RP11-410E4.1	0.84	Brain_Hypothalamus
						RP11-410E4.1	0.84	Brain_Putamen_basal_ganglia
						RP11-410E4.1	0.84	Brain_Substantia_nigra
						RP11-410E4.1	0.84	Muscle_Skeletal
						RP11-410E4.1	0.84	Pituitary
						RP11-410E4.1	0.84	Skin_Sun_Exposed_Lower_leg
						RP11-410E4.1	0.83	Adipose_Subcutaneous
						RP11-410E4.1	0.83	Cells_Cultured_fibroblasts
						RP11-410E4.1	0.82	Brain_Anterior_cingulate_cortex_BA24
						RP11-410E4.1	0.82	Testis
						RP11-410E4.1	0.79	Brain_Cerebellum
						RP11-410E4.1	0.78	Brain_Nucleus_accumbens_basal_ganglia
						RP11-410E4.1	0.7	Brain_Cortex
						RP11-410E4.1	0.64	Brain_Frontal_Cortex_BA9
2q34	PTH2R	/	/	/		PIKFYVE	0.86	Skin_Not_Sun_Exposed_Suprapubic	p=0.044
						PIKFYVE	0.86	Skin_Sun_Exposed_Lower_leg
4p16.3	ZNF718	PDE6B	chr4_124118_124793	TFAP2B		CH17-262A2.1	0.95	Adipose_Subcutaneous	p>0.05
		PDE6B, ZNF732, MYL5	chr4_206135_206527	TFAP2B		CH17-262A2.1	0.95	Skin_Not_Sun_Exposed_Suprapubic
						CH17-262A2.1	0.95	Skin_Sun_Exposed_Lower_leg
						CH17-262A2.1	0.82	Pituitary
						CH17-262A2.1	0.73	Brain_Spinal_cord_cervical_c-1
						CH17-262A2.1	0.14	Brain_Hippocampus
						RP11-1365D11.1	0.95	Testis
						RP11-1365D11.1	0.93	Muscle_Skeletal
						RP11-478C6.6	0.94	Thyroid
						RP11-478C6.6	0.59	Testis
						ZNF595	0.51	Testis
						ZNF718	0.97	Muscle_Skeletal
						ZNF876P	0.97	Thyroid
						ZNF876P	0.86	Testis
4q34.3	TENM3	/	/	/		/	/	/	p=0.047
6q27	TBP	TBP	chr6_170826151_170826367	TFAP2B		/	/	/	p>0.05
		TBP, PDCD2	chr6_170893208_170894067	TFAP2B
11q12.2	FADS2	FADS2, FEN1, TMEM258, DDB1	chr11_61594968_61595861	TFAP2B, TFAP2B, ALX4, MYCN, ALX4, TFAP2B, TFAP2A, TFAP2A, MYCN, ALX3, ALX1, MYCN, POU3F3, NR2F1		FADS1	0.72	Brain_Anterior_cingulate_cortex_BA24	p=0.033
						FADS1	0.17	Brain_Cerebellar_Hemisphere
						FADS1	0.17	Brain_Hypothalamus
						FADS1	0.12	Testis
		RAB3IL1, FADS1, FADS2, TMEM258, FEN1	chr11_61638611_61638850	TFAP2B, TFAP2B, MYCN, TFAP2B, TFAP2A, TFAP2A, MYCN, MYCN, POU3F3, NR2F1		FADS2	0.98	Pituitary
						FADS2	0.57	Testis
						FADS2	0.49	Adipose_Subcutaneous
						FADS2	0.44	Skin_Sun_Exposed_Lower_leg
						FADS2	0.43	Adipose_Visceral_Omentum
						FADS2	0.42	Skin_Not_Sun_Exposed_Suprapubic
						FADS2	0.32	Thyroid
						FADS2	0.3	Cells_Cultured_fibroblasts
						FADS2	0.26	Muscle_Skeletal
						FEN1	0.91	Muscle_Skeletal
						FEN1	0.89	Skin_Not_Sun_Exposed_Suprapubic
						TMEM258	0.95	Adipose_Visceral_Omentum
						TMEM258	0.8	Brain_Frontal_Cortex_BA9
						TMEM258	0.75	Adipose_Subcutaneous
						TMEM258	0.73	Cells_Cultured_fibroblasts
						TMEM258	0.57	Skin_Sun_Exposed_Lower_leg
						TMEM258	0.36	Muscle_Skeletal
12q24.31	CDK2AP1	OGFOD2	chr12_123450839_123451243	TFAP2B		ABCB9	0.79	Pituitary	p=0.00069
		CLIP1	chr12_123459033_123459478	ALX4		ABCB9	0.7	Thyroid
		CLIP1	chr12_123459537_123459961	ALX4		ABCB9	0.56	Muscle_Skeletal
		PITPNM2	chr12_123635186_123635996	TFAP2B		ABCB9	0.44	Cells_Cultured_fibroblasts
		CDK2AP1	chr12_123717223_123718146	ALX4, ALX1, TFAP2B, ALX3, MYCN, PRRX2		ABCB9	0.1	Testis
						C12orf65	0.91	Cells_Cultured_fibroblasts
		CDK2AP1	chr12_123753893_123754418	ALX4, ALX1, TFAP2B, ALX3, MYCN		C12orf65	0.9	Skin_Sun_Exposed_Lower_leg
		CDK2AP1, SNRNP35	chr12_123849252_123850266	ALX4, ALX1, TFAP2B, ALX3, MYCN, PRRX2		C12orf65	0.67	Thyroid
						C12orf65	0.63	Adipose_Subcutaneous
		RILPL2	chr12_123905280_123905478	NR2F2		C12orf65	0.61	Skin_Not_Sun_Exposed_Suprapubic
						C12orf65	0.28	Adipose_Visceral_Omentum
						CDK2AP1	0.97	Testis
						CDK2AP1	0.65	Cells_Cultured_fibroblasts
						CDK2AP1	0.64	Skin_Sun_Exposed_Lower_leg
						CDK2AP1	0.62	Thyroid
						CDK2AP1	0.61	Adipose_Subcutaneous
						CDK2AP1	0.58	Skin_Not_Sun_Exposed_Suprapubic
						CDK2AP1	0.5	Adipose_Visceral_Omentum
						KMT5A	0.95	Cells_Cultured_fibroblasts
						KMT5A	0.42	Muscle_Skeletal
						KMT5A	0.32	Brain_Cerebellum
						KMT5A	0.24	Thyroid
						MPHOSPH9	0.59	Cells_Cultured_fibroblasts
						MPHOSPH9	0.54	Skin_Sun_Exposed_Lower_leg
						MPHOSPH9	0.49	Muscle_Skeletal
						MPHOSPH9	0.39	Skin_Not_Sun_Exposed_Suprapubic
						MPHOSPH9	0.32	Thyroid
						OGFOD2	0.72	Brain_Frontal_Cortex_BA9
						PITPNM2	0.33	Thyroid
						PITPNM2	0.16	Brain_Cerebellar_Hemisphere
						PITPNM2	0.12	Brain_Cerebellum
						RILPL2	0.47	Cells_Cultured_fibroblasts
						RP11-282O18.3	0.8	Brain_Putamen_basal_ganglia
						RP11-282O18.3	0.73	Adipose_Subcutaneous
						RP11-282O18.3	0.71	Brain_Caudate_basal_ganglia
						RP11-282O18.3	0.58	Skin_Not_Sun_Exposed_Suprapubic
						RP11-282O18.3	0.51	Cells_Cultured_fibroblasts
						RP11-282O18.3	0.51	Muscle_Skeletal
						RP11-282O18.3	0.48	Adipose_Visceral_Omentum
						RP11-282O18.3	0.29	Brain_Cerebellum
						RP11-282O18.3	0.13	Brain_Cerebellar_Hemisphere
						RP11-546D6.3	0.62	Cells_Cultured_fibroblasts
						RP11-546D6.3	0.44	Testis
						RP13-942N8.1	0.25	Adipose_Visceral_Omentum
13q14.3	DLEU7	/	/	/		DLEU7-AS1	0.99	Adipose_Subcutaneous	p=0.000014
						DLEU7-AS1	0.99	Brain_Hippocampus
						DLEU7-AS1	0.99	Brain_Hypothalamus
						DLEU7-AS1	0.99	Brain_Substantia_nigra
						DLEU7-AS1	0.98	Pituitary
						DLEU7-AS1	0.97	Adipose_Visceral_Omentum
						DLEU7-AS1	0.97	Brain_Nucleus_accumbens_basal_ganglia
						DLEU7-AS1	0.97	Brain_Putamen_basal_ganglia
						DLEU7-AS1	0.95	Brain_Spinal_cord_cervical_c-1
						DLEU7-AS1	0.93	Brain_Amygdala
						DLEU7-AS1	0.85	Brain_Frontal_Cortex_BA9
						DLEU7-AS1	0.79	Brain_Caudate_basal_ganglia
15q14	TMCO5A	/	/	/		/	/	/	p=0.036
15q21.2	ATP8B4	/	/	/		/	/	/	p=0.02
15q22.2	RORA	/	/	/		/	/	/	p=0.047

## Sheet: Supplementary Data 2
Supplementary Data 2. Study-wide suggestive significant results of C-GWAS and MinGWAS
All SNPs which p-value lower than 3e-6 in C-GWAS or MinGWAS are provided.
SNPs were divided with different loci number ordered by significance of regional lead SNP in C-GWAS and MinGWAS respectively.
NA indicates the SNP is not suggestive significant (>3e-6) in C-GWAS or MinGWAS.
Both C-GWAS P and MinGWAS P is calibrated using getCoef function as described in Methods section. Therefore, they can be directly compared to any conventional GWAS p-values under the same α.
CHR	BP	SNP	C-GWAS P	C-GWAS loci	MinGWAS P	MinGWAS loci
1	3252781	rs10797388	9.37965e-08	24	1.2811e-05	NA
1	3253214	rs200299829	9.90999e-08	24	1.33774e-05	NA
1	3253703	rs10909933	2.43276e-07	24	1.23954e-05	NA
1	3253839	rs7516137	2.45325e-07	24	1.16729e-05	NA
1	3253889	rs7516150	1.214e-07	24	1.41955e-05	NA
1	3253941	rs7552331	1.78913e-07	24	1.07792e-05	NA
1	3254341	rs1572038	1.78537e-07	24	1.05562e-05	NA
1	3254369	rs1572037	1.82334e-07	24	1.09624e-05	NA
1	3256108	rs1999527	1.95597e-07	24	2.22308e-05	NA
1	3256250	rs1999526	2.14453e-07	24	1.29324e-05	NA
1	10725193	rs116460699	3.65682e-07	27	9.63655e-07	10
1	10733079	rs143353512	2.69385e-07	27	7.33994e-07	10
1	10747151	rs7545505	1.65439e-06	27	3.69225e-06	NA
1	10748723	rs116229779	1.24198e-06	27	2.86256e-06	10
1	16528472	rs200243292	0.000697249	NA	1.2398e-06	11
1	21310047	rs11462489	2.38652e-06	49	8.14403e-06	NA
1	21350565	rs143370804	2.6574e-06	49	2.62945e-05	NA
1	61079792	rs1841565	2.43324e-06	45	0.0109539	NA
1	61082925	rs2989477	1.79955e-06	45	0.0127872	NA
1	68874508	rs3125873	9.89224e-08	15	9.95144e-06	NA
1	68874575	rs3118395	1.0298e-07	15	9.58562e-06	NA
1	68874721	rs3125875	9.19093e-08	15	1.03387e-05	NA
1	68874727	rs3125876	9.25593e-08	15	1.0026e-05	NA
1	68885044	rs3125887	2.58626e-06	15	1.01136e-05	NA
1	68885434	rs3118410	2.84772e-08	15	5.30558e-07	8
1	68887645	rs3118411	2.37404e-06	15	9.33471e-06	NA
1	68892089	rs3125890	1.12441e-09	15	3.01782e-06	NA
1	68900239	rs3118419	2.1039e-06	15	7.98299e-06	NA
1	68901735	rs3125895	2.9681e-08	15	5.99982e-07	8
1	68901855	rs3125897	3.07568e-08	15	6.20443e-07	8
1	68902237	rs3125899	2.98744e-08	15	5.97692e-07	8
1	68904266	rs3125902	2.84708e-08	15	5.8289e-07	8
1	68905358	rs1925955	3.24092e-08	15	6.19587e-07	8
1	68907527	rs77142479	2.45309e-08	15	5.20128e-07	8
1	75387590	rs143810014	2.55275e-06	54	0.0588192	NA
1	119023640	rs1229119	3.29046e-08	21	1.56833e-06	12
1	119026090	rs1146313	4.70311e-08	21	5.36316e-06	NA
1	119027515	rs1146311	2.31049e-08	21	2.83398e-06	12
1	119031724	rs1146308	3.19105e-08	21	2.43503e-06	12
1	119042892	rs10923576	3.19045e-08	21	2.29084e-06	12
1	119043914	rs10754378	3.28095e-08	21	2.13904e-06	12
1	119045267	rs10923577	2.74946e-08	21	1.75628e-06	12
1	119047161	rs10923578	2.43738e-08	21	1.8962e-06	12
1	119049738	rs1951938	2.44696e-08	21	1.90591e-06	12
1	119070156	rs10458416	9.63445e-07	21	5.82566e-05	NA
1	119071813	rs10458408	9.63395e-07	21	5.82557e-05	NA
1	119073102	rs7529449	1.10203e-06	21	6.57313e-05	NA
1	119073435	rs7545979	9.96879e-07	21	6.00978e-05	NA
1	119073956	rs10923589	1.31259e-06	21	6.23244e-05	NA
1	119075454	rs10923591	8.30449e-07	21	5.13624e-05	NA
1	119078063	rs4659092	1.17558e-06	21	7.00761e-05	NA
1	119079117	rs7531722	1.08578e-06	21	7.58578e-05	NA
1	119079243	rs7555917	2.05143e-06	21	0.000117377	NA
1	119079566	rs6428751	1.08692e-06	21	6.43072e-05	NA
1	119079652	rs1408586	1.40457e-06	21	8.74077e-05	NA
1	119079762	rs1408587	1.20167e-06	21	6.76469e-05	NA
1	119079865	rs1408588	1.47123e-06	21	7.4772e-05	NA
1	119080246	rs12144108	1.73082e-06	21	7.95196e-05	NA
1	119080503	rs17257958	1.25472e-06	21	7.2118e-05	NA
1	119081419	rs2209364	1.23795e-06	21	0.000102815	NA
1	119083454	rs12136968	1.60913e-06	21	0.000110005	NA
1	119083813	rs12137078	1.60906e-06	21	0.000110004	NA
1	119083870	rs12137925	2.19787e-06	21	0.000103153	NA
1	119083876	rs12137110	1.87121e-06	21	9.52293e-05	NA
1	119083886	rs12140512	1.87113e-06	21	9.52282e-05	NA
1	119084117	rs2209365	1.60898e-06	21	0.000110002	NA
1	119084251	rs2209366	1.45124e-06	21	0.000102762	NA
1	119084491	rs12134541	1.45117e-06	21	0.00010276	NA
1	119084694	rs12135389	1.86826e-06	21	0.000107632	NA
1	119085082	rs4590660	1.4511e-06	21	0.000102759	NA
1	119085284	rs1575615	1.45103e-06	21	0.000102758	NA
1	119085312	rs1575616	1.45096e-06	21	0.000102757	NA
1	119085889	rs2102337	1.45089e-06	21	0.000102755	NA
1	119086103	rs10923594	1.45082e-06	21	0.000102754	NA
1	119086415	rs55963210	1.88029e-06	21	0.000130327	NA
1	119086446	rs2202577	1.30287e-06	21	8.66628e-05	NA
1	119086472	rs2202578	1.30281e-06	21	8.66617e-05	NA
1	119086894	rs12137497	1.45075e-06	21	0.000102753	NA
1	119087474	rs2211475	1.86817e-06	21	0.000107631	NA
1	119087481	rs2211476	1.86809e-06	21	0.000107629	NA
1	119087677	rs115044303	1.45068e-06	21	0.000102752	NA
1	119087871	rs75977957	1.45061e-06	21	0.000102751	NA
1	119088021	rs115909837	1.45054e-06	21	0.000102749	NA
1	119088164	rs114346959	1.378e-06	21	9.48229e-05	NA
1	119088292	rs115891043	1.45047e-06	21	0.000102748	NA
1	119088509	rs117605099	1.41746e-06	21	0.000100929	NA
1	119088980	rs80313822	1.45041e-06	21	0.000102747	NA
1	119089237	rs117914434	1.46443e-06	21	8.46877e-05	NA
1	119089309	rs80338399	1.46131e-06	21	9.29199e-05	NA
1	119089522	rs115594131	1.65661e-06	21	9.67911e-05	NA
1	119090389	rs6681425	1.57359e-06	21	9.15585e-05	NA
1	119090489	rs6657765	1.31424e-06	21	8.32543e-05	NA
1	119090591	rs149607384	1.20535e-06	21	7.58569e-05	NA
1	119090768	rs115738481	1.2392e-06	21	7.24559e-05	NA
1	119091246	rs35989857	1.45163e-06	21	8.56427e-05	NA
1	119091700	rs12123208	1.45156e-06	21	8.56416e-05	NA
1	119091956	rs10923605	1.4546e-06	21	8.58458e-05	NA
1	119093403	rs4659096	1.19626e-06	21	5.1124e-05	NA
1	119095205	rs56224119	1.60029e-06	21	8.55075e-05	NA
1	119095821	rs4658984	1.60021e-06	21	8.55064e-05	NA
1	119097926	rs71070745	1.98367e-07	21	2.85771e-05	NA
1	119098839	rs10754382	1.31709e-06	21	4.6385e-05	NA
1	119099887	rs11590971	1.27898e-06	21	8.53058e-05	NA
1	119099981	rs11590559	7.2753e-07	21	3.84198e-05	NA
1	119100783	rs4659103	1.21347e-06	21	8.21684e-05	NA
1	119104901	rs1213905	7.54123e-08	21	1.88358e-05	NA
1	119117620	rs1911175	1.92007e-06	21	0.000269307	NA
1	119121026	rs75482243	7.28429e-07	21	4.24235e-05	NA
1	119121331	rs2360023	7.8221e-07	21	4.52891e-05	NA
1	119129242	rs2798444	3.2939e-07	21	2.56303e-05	NA
1	119129814	rs2798445	3.13917e-07	21	2.60669e-05	NA
1	119134914	rs1911176	4.43631e-07	21	3.48844e-05	NA
1	119139390	rs4659106	3.63141e-07	21	2.85528e-05	NA
1	119139803	rs4106949	3.63118e-07	21	2.85522e-05	NA
1	119141202	rs10923626	3.63096e-07	21	2.85516e-05	NA
1	119141335	rs10923627	3.43092e-07	21	2.59368e-05	NA
1	119141796	rs4659107	3.63074e-07	21	2.8551e-05	NA
1	119142617	rs147264669	5.09305e-07	21	0.000118043	NA
1	119144479	rs4353076	3.63052e-07	21	2.85505e-05	NA
1	119144636	rs2360027	2.25021e-07	21	2.29378e-05	NA
1	119147279	rs10802048	2.59166e-07	21	2.86043e-05	NA
1	119148239	rs2135564	3.6303e-07	21	2.85499e-05	NA
1	119150968	rs7513680	3.68431e-07	21	2.90223e-05	NA
1	119151557	rs6428763	4.11685e-07	21	3.5041e-05	NA
1	119155489	rs2360030	3.92591e-07	21	2.76384e-05	NA
1	119155854	rs10158744	2.92459e-07	21	2.31931e-05	NA
1	119156682	rs1157847	3.11846e-07	21	2.59033e-05	NA
1	119157490	rs1742856	6.19346e-07	21	3.91346e-05	NA
1	119157909	rs1009458	6.35786e-07	21	4.13146e-05	NA
1	197436039	rs10922234	1.31963e-06	40	0.0273639	NA
1	197534605	rs66660353	1.19048e-06	40	0.000803365	NA
1	197540208	1_197540208_A_AT	2.22802e-06	40	0.000291801	NA
1	197664819	rs11448383	2.51124e-06	40	0.00502186	NA
1	235598973	rs2055127	8.72908e-07	36	0.00025741	NA
1	235705001	rs2131922	2.33357e-06	36	0.0544664	NA
1	235706290	rs7532018	2.81562e-06	36	0.0446774	NA
2	45258809	rs2880350	3.73108e-07	5	0.0393013	NA
2	45260859	rs4953174	9.15212e-11	5	0.00354324	NA
2	45271720	rs4953182	2.94093e-12	5	0.0106159	NA
2	45272812	rs921119	1.88741e-14	5	0.00355688	NA
2	45273041	rs921120	1.37829e-13	5	0.00396902	NA
2	109946167	rs202082296	1.77043e-06	43	0.00115065	NA
2	145634153	rs6738560	1.90606e-07	12	0.00873823	NA
2	145644545	rs4662402	3.156e-07	12	0.00909514	NA
2	145645775	rs10928232	3.93335e-07	12	0.00987963	NA
2	145646072	rs1438896	3.9172e-07	12	0.0098932	NA
2	145653287	rs17479393	5.43627e-10	12	0.000408931	NA
2	145658303	rs148912137	3.54289e-10	12	0.000416347	NA
2	145664860	2_145664860_CA_C	4.23918e-09	12	0.000560669	NA
2	145675338	rs72854415	1.7908e-10	12	0.000204912	NA
2	145675468	rs72854416	1.77392e-10	12	0.000214461	NA
2	145678114	rs10928235	3.10855e-10	12	0.0003268	NA
2	145681570	rs58117425	1.82877e-10	12	0.000297079	NA
2	145682219	rs11680871	2.66562e-10	12	0.000289081	NA
2	145684278	rs11684042	2.59463e-10	12	0.000222915	NA
2	145690649	rs75153133	1.84794e-10	12	0.000245354	NA
2	145692649	rs57721627	5.05678e-09	12	0.000469655	NA
2	145693921	rs11682379	2.37696e-10	12	0.000228154	NA
2	145695907	rs1371044	1.21938e-10	12	0.000239331	NA
2	145700569	rs200949035	3.61421e-08	12	0.000262694	NA
2	145700572	rs61277213	2.43863e-10	12	0.000352862	NA
2	145704420	rs72854449	1.04424e-08	12	0.00183879	NA
2	145712376	rs9646682	5.83116e-09	12	0.00185721	NA
2	145714354	rs1438898	1.42686e-10	12	0.000265815	NA
2	145720139	rs72854462	1.58757e-10	12	0.000229414	NA
2	145725530	rs11674165	5.16806e-09	12	0.00176441	NA
2	145726621	rs55944332	2.21997e-10	12	0.000202921	NA
2	145726656	rs12151653	4.91277e-09	12	0.0016094	NA
2	145728994	rs72854464	6.22588e-09	12	0.00181342	NA
2	145759721	rs2950790	1.10932e-08	12	0.000718257	NA
2	145759899	rs13386034	1.39949e-08	12	0.000684427	NA
2	145764746	rs12691702	5.21921e-08	12	0.000382142	NA
2	145769102	rs3901734	1.4727e-08	12	0.000798102	NA
2	145783282	rs2246363	2.75808e-08	12	0.000841749	NA
2	145787050	rs1371045	5.81152e-08	12	0.00033719	NA
2	145792165	rs2256602	1.20563e-07	12	0.00052883	NA
2	176533433	rs2884836	4.97331e-05	NA	2.11328e-06	15
2	177076890	rs6714226	3.36808e-09	2	0.119134	NA
2	177077589	rs7578540	2.62054e-06	2	0.0212133	NA
2	177079579	rs6723173	1.26063e-08	2	0.0976872	NA
2	177080965	rs2140538	1.68362e-06	2	0.0157195	NA
2	177081230	rs6709234	1.37398e-08	2	0.109118	NA
2	177081309	rs6709345	2.35555e-06	2	0.0158673	NA
2	177081461	rs6709485	2.00311e-06	2	0.0158554	NA
2	177111630	rs13402508	2.11792e-07	2	0.0257688	NA
2	177111819	rs970797	3.46291e-19	2	1.12518e-05	NA
2	177112082	rs970796	6.57976e-07	2	0.0363437	NA
2	177114717	rs6738158	1.55053e-07	2	0.0226156	NA
2	177116156	rs12693087	2.71781e-07	2	0.0259711	NA
2	177118918	rs4894202	1.44091e-07	2	0.0246643	NA
2	177119342	rs6755093	2.55403e-07	2	0.0163774	NA
2	177185453	rs2222518	2.20625e-06	2	0.0877223	NA
2	177187583	rs4464319	2.04524e-06	2	0.0711361	NA
2	177190468	rs3754986	2.42086e-06	2	0.0641394	NA
2	177196513	rs1880226	2.01258e-06	2	0.068659	NA
2	177198249	rs4346418	2.52466e-06	2	0.0713723	NA
2	177198545	rs1524080	2.10961e-06	2	0.0681826	NA
2	177198846	rs2689951	2.50966e-06	2	0.073455	NA
2	177202115	rs818364	1.99891e-06	2	0.0640425	NA
2	177202976	rs818365	2.69291e-06	2	0.0842811	NA
2	186921366	rs10804002	8.56933e-07	29	0.000399721	NA
2	187046651	rs72903699	1.05515e-06	29	0.000771463	NA
2	187098370	rs34229945	5.42895e-07	29	0.00132714	NA
2	187099972	rs149429899	4.82156e-07	29	0.00117127	NA
2	187129322	rs12620626	5.96157e-07	29	0.00169923	NA
2	187130573	rs4535008	1.08933e-06	29	0.00212063	NA
2	187131068	rs67917059	7.01679e-07	29	0.00168843	NA
2	187131751	rs73035230	5.96124e-07	29	0.00169923	NA
2	187132414	rs150612396	5.96092e-07	29	0.00169922	NA
2	187135338	rs5008098	5.85996e-07	29	0.00166537	NA
2	187136708	rs6754898	6.1746e-07	29	0.00181876	NA
2	187136749	rs6741525	5.96059e-07	29	0.00169922	NA
2	187138410	rs73035235	5.96026e-07	29	0.00169921	NA
2	187140763	rs73035239	5.72388e-07	29	0.00157787	NA
2	187143517	rs56393956	6.00241e-07	29	0.00169307	NA
2	187143925	rs58579412	5.95993e-07	29	0.00169921	NA
2	187144097	rs58109355	5.95961e-07	29	0.00169921	NA
2	187144882	rs61002715	5.95928e-07	29	0.0016992	NA
2	187145199	rs144762259	5.95895e-07	29	0.0016992	NA
2	187145664	rs59360834	5.95863e-07	29	0.00169919	NA
2	187146629	rs7587077	5.31904e-07	29	0.00158947	NA
2	187146636	rs7587079	5.9583e-07	29	0.00169919	NA
2	187151057	rs7571191	5.95798e-07	29	0.00169918	NA
2	187157166	rs6760230	5.6208e-07	29	0.00155799	NA
2	187157175	rs6745187	5.62049e-07	29	0.00155799	NA
2	187157415	rs12052331	3.67597e-07	29	0.00132558	NA
2	187157459	rs12053380	4.61584e-07	29	0.00131539	NA
2	187157687	rs58488407	2.96362e-07	29	0.000990739	NA
2	187160368	rs72907565	7.83313e-07	29	0.00159873	NA
2	187163267	rs66593320	8.26502e-07	29	0.00165783	NA
2	187163416	rs73035261	8.26459e-07	29	0.00165782	NA
2	187163579	rs57289110	8.26417e-07	29	0.00165782	NA
2	187164011	rs60859807	8.26374e-07	29	0.00165782	NA
2	187165208	rs59224241	8.84384e-07	29	0.00165091	NA
2	187168868	rs58244659	8.33001e-07	29	0.00168461	NA
2	187168900	rs59087873	8.46709e-07	29	0.00171681	NA
2	187169224	rs61253791	8.26331e-07	29	0.00165781	NA
2	187169496	rs56718299	8.01621e-07	29	0.00160488	NA
2	187170978	rs56786415	8.26289e-07	29	0.00165781	NA
2	187171294	rs12615503	7.9698e-07	29	0.00158561	NA
2	187174026	rs12463831	9.01161e-07	29	0.00171527	NA
2	187174811	rs4667079	9.84321e-07	29	0.00199638	NA
2	187174960	rs4667080	8.26246e-07	29	0.0016578	NA
2	187177409	rs10188807	7.68169e-07	29	0.00171527	NA
2	187177857	rs12693440	8.15531e-07	29	0.00174523	NA
2	187178963	rs146489213	9.76642e-07	29	0.00139419	NA
2	187181226	rs114469232	5.14513e-07	29	0.00072336	NA
2	187184575	rs10194541	8.72749e-07	29	0.00161636	NA
2	187187761	rs10194719	8.18293e-07	29	0.00170303	NA
2	187188217	rs200288546	1.00106e-06	29	0.00385343	NA
2	187188218	rs142568272	1.46311e-06	29	0.00215693	NA
2	187188826	rs12693444	2.94399e-07	29	0.000643221	NA
2	187191206	rs7602918	5.00205e-07	29	0.00123891	NA
2	187193650	rs10203879	7.70472e-07	29	0.00167389	NA
2	187194821	rs13027135	5.00176e-07	29	0.00123891	NA
2	187195837	rs6434169	5.00147e-07	29	0.00123891	NA
2	187195856	rs6434170	4.78491e-07	29	0.00118859	NA
2	187198048	rs12477683	5.00118e-07	29	0.0012389	NA
2	187198136	rs12473542	5.00088e-07	29	0.0012389	NA
2	187199587	rs716130	5.0006e-07	29	0.0012389	NA
2	187200520	rs1375328	6.93141e-07	29	0.00119255	NA
2	187200785	rs1375327	5.0003e-07	29	0.00123889	NA
2	187203173	rs10193268	4.58653e-07	29	0.00123889	NA
2	187203739	rs10196186	4.52365e-07	29	0.00122561	NA
2	187203741	rs10172511	4.52339e-07	29	0.00122561	NA
2	187203964	rs12619990	4.58956e-07	29	0.00126148	NA
2	187204992	rs6745873	4.10421e-07	29	0.0011077	NA
2	187205304	rs6717965	4.58626e-07	29	0.00123888	NA
2	187206363	rs1375325	4.58599e-07	29	0.00123888	NA
2	187206425	rs1375324	4.58572e-07	29	0.00123888	NA
2	187206676	rs10931239	4.58544e-07	29	0.00123887	NA
2	187207378	rs1448861	4.85219e-07	29	0.0013849	NA
2	187208172	rs77407963	4.58517e-07	29	0.00123887	NA
2	187210847	rs1448860	6.54485e-07	29	0.00153401	NA
2	187211962	rs10205506	7.62048e-07	29	0.00170303	NA
2	187212622	rs4667081	7.62007e-07	29	0.00170302	NA
2	187215831	rs11676936	8.2406e-07	29	0.00166086	NA
2	187217224	rs2197816	9.01333e-07	29	0.00205882	NA
2	187219043	rs2370691	7.61967e-07	29	0.00170302	NA
2	187219901	rs6434171	7.61927e-07	29	0.00170302	NA
2	187224443	rs980540	7.61887e-07	29	0.00170301	NA
2	187226590	rs1448854	7.27644e-07	29	0.0016256	NA
2	187228627	rs1349154	7.61846e-07	29	0.00170301	NA
2	187229518	rs1448852	7.61806e-07	29	0.001703	NA
2	187229671	rs1448851	7.61766e-07	29	0.001703	NA
2	187232235	rs10189971	7.61726e-07	29	0.00170299	NA
2	187233247	rs10205705	5.38524e-07	29	0.00123656	NA
2	187236998	rs12693447	1.39983e-06	29	0.00267144	NA
2	187237621	rs11683595	8.83637e-07	29	0.00205116	NA
2	187238528	rs7606494	9.19692e-07	29	0.00208176	NA
2	187239303	rs12693448	9.19645e-07	29	0.00208175	NA
2	187241005	rs11884786	8.05223e-07	29	0.00249337	NA
2	187241107	rs11889909	1.00361e-06	29	0.00225821	NA
2	187244239	rs41452244	1.2964e-06	29	0.00131481	NA
2	187244309	rs10931242	9.19599e-07	29	0.00208175	NA
2	187246148	rs138344063	8.39345e-07	29	0.000765011	NA
2	187246629	rs1562647	9.18625e-07	29	0.00206722	NA
2	187248206	rs1026118	9.19553e-07	29	0.00208174	NA
2	187248482	rs1562646	1.02765e-06	29	0.00227035	NA
2	187250267	rs12693449	9.19506e-07	29	0.00208174	NA
2	187250932	rs1900835	1.29944e-06	29	0.00267295	NA
2	187254724	rs2370692	9.1946e-07	29	0.00208173	NA
2	187256908	rs4667085	8.83592e-07	29	0.00205116	NA
2	187257419	rs4667086	7.96183e-07	29	0.00183649	NA
2	187257837	rs10432501	9.01288e-07	29	0.00205882	NA
2	187258357	rs10432428	1.55994e-06	29	0.000935921	NA
2	187263960	rs10196208	8.53995e-07	29	0.00162251	NA
2	187265036	rs12475405	8.46787e-07	29	0.00174062	NA
2	187265347	rs12475522	8.53951e-07	29	0.00162251	NA
2	187266337	rs79911211	1.63413e-06	29	0.00104266	NA
2	187268150	rs1992930	9.83267e-07	29	0.0018096	NA
2	187269032	rs4667089	9.83218e-07	29	0.00180959	NA
2	187269377	rs4144824	9.83169e-07	29	0.00180959	NA
2	187270050	rs74487283	9.8312e-07	29	0.00180959	NA
2	187271502	rs72895450	1.68414e-06	29	0.0012607	NA
2	187274534	rs12611673	1.01378e-06	29	0.00184878	NA
2	187280164	rs7586291	5.75815e-07	29	0.00137946	NA
2	187282571	rs6752407	5.16261e-07	29	0.00145112	NA
2	187283739	rs6759502	5.3062e-07	29	0.00144878	NA
2	187284421	rs6434177	5.05202e-07	29	0.00210458	NA
2	187286091	rs1868384	2.7887e-06	29	0.00162617	NA
2	187286320	rs10210844	6.03522e-07	29	0.001779	NA
2	187286911	rs1448863	4.62752e-07	29	0.00125284	NA
2	187294952	rs74626754	1.77393e-06	29	0.00125211	NA
2	187295532	rs10931245	5.12705e-07	29	0.00175292	NA
2	187297391	rs10804005	2.43271e-06	29	0.00258312	NA
2	187301974	rs11673938	5.99058e-07	29	0.00138953	NA
2	187303974	rs6740632	4.0615e-07	29	0.00184107	NA
2	187305908	rs4667093	5.95489e-07	29	0.00228175	NA
2	187305918	rs4667094	6.81972e-07	29	0.00217058	NA
2	187306260	rs4144822	7.55071e-07	29	0.00245648	NA
2	187309030	rs71017320	5.55968e-07	29	0.00221514	NA
2	187311954	rs1375326	5.55937e-07	29	0.00221513	NA
2	187314193	rs7595269	5.55907e-07	29	0.00221513	NA
2	187315079	rs4365424	1.66791e-06	29	0.00116996	NA
2	187315340	rs1975594	5.55876e-07	29	0.00221512	NA
2	187317020	rs72897347	1.19146e-06	29	0.000963302	NA
2	187317555	rs4383295	9.86355e-07	29	0.00231645	NA
2	187318187	rs10200873	2.33295e-06	29	0.00194296	NA
2	187320767	rs7587410	4.94395e-07	29	0.00263852	NA
2	187321919	rs4544390	2.4007e-06	29	0.00192899	NA
2	187324768	rs6434181	4.9455e-07	29	0.00157406	NA
2	187324955	rs4667097	7.15118e-07	29	0.00196814	NA
2	187327156	2_187327156_T_TG	4.29912e-07	29	0.00241482	NA
2	187327157	2_187327157_G_GT	5.53421e-07	29	0.00185875	NA
2	187327214	rs4667098	5.5339e-07	29	0.00185874	NA
2	187329675	rs6732188	5.5336e-07	29	0.00185874	NA
2	187329927	rs6732449	5.53329e-07	29	0.00185873	NA
2	187332565	rs7556814	6.76888e-07	29	0.00181648	NA
2	187336087	rs7570883	5.53298e-07	29	0.00185873	NA
2	187336600	rs6749314	5.53268e-07	29	0.00185872	NA
2	187339000	rs6747289	5.5411e-07	29	0.00179196	NA
2	187342881	rs66647013	2.09684e-06	29	0.00142658	NA
2	187343574	rs58300265	2.0936e-06	29	0.0013839	NA
2	187344191	rs7562659	5.08624e-07	29	0.00170375	NA
2	187347268	rs4667099	5.53918e-07	29	0.00189008	NA
2	187351343	rs200483702	3.26748e-07	29	0.00232928	NA
2	187352583	rs2044919	6.10841e-07	29	0.00200545	NA
2	187356546	rs4667100	4.84741e-07	29	0.00164937	NA
2	187357416	rs3768775	4.84712e-07	29	0.00164936	NA
2	187359344	rs10172850	7.99752e-07	29	0.00259808	NA
2	187361056	rs4667101	5.23627e-07	29	0.00168383	NA
2	187362158	rs6741184	5.28275e-07	29	0.00167536	NA
2	187362423	rs2305409	5.28245e-07	29	0.00167535	NA
2	187363779	rs4666705	4.35857e-07	29	0.00167613	NA
2	187364063	rs4667102	4.35831e-07	29	0.00167612	NA
2	187364811	rs4144786	4.48575e-07	29	0.00168	NA
2	187366253	rs146938371	1.8213e-06	29	0.00121226	NA
2	187367534	rs3768776	4.48548e-07	29	0.00167999	NA
2	187367752	rs2119861	1.81929e-06	29	0.00117709	NA
2	187368194	rs1470230	3.90997e-07	29	0.00205806	NA
2	187369832	rs988110	4.40876e-07	29	0.00176903	NA
2	187371029	rs2119865	4.32171e-07	29	0.00159797	NA
2	187424544	rs1375124	2.89663e-06	29	0.000214994	NA
2	187425077	rs6753278	2.78396e-06	29	0.000260263	NA
2	187429108	rs1839120	2.98388e-06	29	0.000174454	NA
2	187432968	rs34792114	2.63293e-06	29	0.000286563	NA
2	187434299	rs112403649	2.04766e-06	29	0.000172127	NA
2	187434619	rs10209563	2.5093e-06	29	0.000196434	NA
2	187434639	rs10209572	2.18381e-06	29	0.000191307	NA
2	187441142	rs11690463	1.93231e-06	29	0.000136317	NA
2	187441717	rs68164840	1.69983e-06	29	0.000137562	NA
2	187444667	rs4666709	2.87119e-06	29	0.000212339	NA
2	187445025	rs7591411	1.30098e-06	29	9.70377e-05	NA
2	200056040	2_200056040_GT_G	2.8137e-06	42	0.000387219	NA
2	200058398	rs62178718	1.45272e-06	42	0.000480664	NA
2	209131494	rs13034777	1.62578e-06	32	0.00985985	NA
2	209179811	rs16840911	2.43502e-06	32	0.00987657	NA
2	209179939	rs16840913	2.73274e-06	32	0.0103236	NA
2	209208410	rs7579320	2.30095e-06	32	0.0100619	NA
2	209248421	rs13014969	1.91401e-06	32	0.00719176	NA
2	209259007	rs10173178	1.77405e-06	32	0.00567266	NA
2	209260784	rs10209089	1.75134e-06	32	0.00443771	NA
2	209264814	rs34279443	2.94775e-06	32	0.0063625	NA
2	209265001	rs35344600	2.94762e-06	32	0.00636249	NA
2	209276477	rs11902835	1.74059e-06	32	0.0056971	NA
2	209280816	rs73983779	2.46407e-06	32	0.00648401	NA
2	209288490	rs34031884	1.49472e-06	32	0.00544418	NA
2	209292448	rs11887246	2.78483e-06	32	0.00580384	NA
2	209296136	rs11903831	2.44345e-06	32	0.00641884	NA
2	209297717	rs12995209	2.44334e-06	32	0.00641884	NA
2	209297803	rs12995408	2.7847e-06	32	0.00580383	NA
2	209298136	rs34745213	2.44322e-06	32	0.00641883	NA
2	209301684	rs28756032	2.78457e-06	32	0.00580382	NA
2	209303371	rs16841205	1.49464e-06	32	0.00544417	NA
2	209311224	rs16841217	2.4431e-06	32	0.00641882	NA
2	209322255	rs35211565	1.97603e-06	32	0.00376298	NA
2	209328693	rs1370373	2.7123e-06	32	0.0101552	NA
2	209367246	rs13400148	1.58057e-06	32	0.00772218	NA
2	209384149	rs10167735	2.26982e-06	32	0.0161922	NA
2	209407536	rs34342233	2.91688e-06	32	0.0165775	NA
2	209453901	rs71418697	1.82947e-06	32	0.00781373	NA
2	209460907	rs7557972	5.09645e-07	32	0.000970797	NA
2	209464128	rs71418699	1.06439e-06	32	0.00569758	NA
2	209466775	rs16841460	1.21806e-06	32	0.00627726	NA
2	222988593	rs10208440	2.69463e-12	3	3.41028e-09	1
2	222988687	rs13002885	9.98798e-08	3	4.68065e-08	1
2	222989223	rs10196607	1.21314e-11	3	7.67983e-09	1
2	222989421	rs11688984	3.57979e-08	3	2.18672e-08	1
2	222989909	rs13420189	1.70794e-12	3	5.41705e-09	1
2	222990015	rs16863422	1.70708e-12	3	5.41591e-09	1
2	222990622	rs55704383	3.84248e-08	3	1.88136e-08	1
2	222990712	rs140643163	1.41234e-12	3	9.1928e-09	1
2	222990788	rs78718024	1.41168e-12	3	9.19131e-09	1
2	222991918	rs11886961	2.1428e-13	3	1.02878e-08	1
2	222992442	rs13390924	8.16404e-12	3	6.08526e-09	1
2	222993733	rs12694574	1.23886e-11	3	6.28814e-09	1
2	222994084	rs17399261	4.18854e-08	3	1.80468e-08	1
2	222994221	rs6749789	2.5296e-13	3	1.03099e-08	1
2	222994984	rs13401386	6.45975e-13	3	1.07161e-08	1
2	222997104	rs2894450	2.13832e-11	3	1.11772e-10	1
2	222997597	rs59895745	5.22239e-08	3	1.90332e-08	1
2	222998418	rs13426004	9.243e-12	3	7.03944e-09	1
2	222998485	rs6724102	4.75129e-12	3	5.26278e-09	1
2	223001061	rs10932943	9.424e-13	3	1.03318e-08	1
2	223001878	rs13012148	4.80054e-08	3	1.96181e-08	1
2	223002513	rs12471618	6.85362e-08	3	2.50209e-08	1
2	223002705	rs13385121	1.7973e-12	3	8.67663e-09	1
2	223002775	rs34187558	7.38004e-08	3	2.67669e-08	1
2	223005314	rs974448	7.96057e-12	3	4.2919e-09	1
2	223006198	rs35204747	5.02381e-08	3	1.85813e-08	1
2	223007632	rs10172888	5.12065e-12	3	5.38547e-09	1
2	223008622	rs2395846	5.11891e-12	3	5.3843e-09	1
2	223008640	rs1370918	5.02337e-08	3	1.8579e-08	1
2	223009416	rs1992222	5.11719e-12	3	5.38314e-09	1
2	223009419	rs12471410	5.02293e-08	3	1.85768e-08	1
2	223009633	rs60309759	8.89145e-12	3	4.93973e-09	1
2	223009759	rs10932945	5.02249e-08	3	1.85745e-08	1
2	223014358	rs72958777	8.81191e-08	3	7.19504e-08	1
2	223020651	rs11686586	6.9099e-08	3	2.29943e-08	1
2	223020917	rs144142342	1.53577e-12	3	6.46298e-09	1
2	223020977	rs79548009	8.65497e-08	3	1.45317e-07	1
2	223022007	rs67055616	6.38979e-08	3	2.41613e-08	1
2	223023579	rs7608778	6.52019e-13	3	8.04401e-09	1
2	223024232	rs75574803	6.07049e-13	3	8.63488e-09	1
2	223024589	rs75999922	4.29839e-13	3	6.34992e-09	1
2	223026935	rs34460569	4.19086e-19	3	1.69543e-14	1
2	223028582	rs34032897	4.34665e-19	3	8.10222e-15	1
2	223028791	rs76863222	3.50223e-13	3	5.36494e-09	1
2	223030502	rs1370926	4.59908e-19	3	1.02276e-14	1
2	223032002	rs7607981	3.50207e-13	3	5.36374e-09	1
2	223032399	rs986429	5.66337e-19	3	1.11181e-14	1
2	223032642	rs986430	9.78998e-19	3	1.28518e-14	1
2	223033396	rs11895863	5.02578e-19	3	1.18533e-14	1
2	223033867	rs80199364	3.19676e-13	3	5.29607e-09	1
2	223034082	rs2218065	3.22109e-11	3	5.3583e-09	1
2	223035940	rs11690945	6.80771e-08	3	2.19025e-08	1
2	223036588	rs13020080	5.34493e-08	3	1.73407e-08	1
2	223037098	rs2118668	6.25098e-08	3	1.76539e-08	1
2	223038368	rs34221300	7.94326e-08	3	2.00813e-08	1
2	223038461	rs1438620	4.44858e-08	3	1.2514e-08	1
2	223038895	rs10210971	6.47971e-13	3	5.83446e-09	1
2	223039052	rs10176525	1.20086e-18	3	1.36193e-14	1
2	223039180	rs10211404	3.36943e-13	3	6.13698e-09	1
2	223040476	rs11885004	2.37771e-13	3	5.11947e-09	1
2	223042703	rs66676446	3.37374e-08	3	2.47409e-08	1
2	223042948	rs11693823	3.24707e-08	3	2.60399e-08	1
2	223042991	rs13428038	1.02451e-13	3	2.30924e-09	1
2	223043337	rs1438605	1.53107e-13	3	2.5529e-09	1
2	223043393	rs11694051	3.09272e-08	3	2.62249e-08	1
2	223044244	rs11888649	3.67854e-13	3	2.62552e-09	1
2	223051502	rs10169326	1.43069e-15	3	1.80012e-11	1
2	223053757	rs6728938	9.1584e-16	3	3.25184e-11	1
2	223055264	rs16863488	1.80198e-07	3	8.09311e-06	NA
2	223055353	rs10498129	1.80185e-07	3	8.09284e-06	NA
2	223055411	rs10498130	1.7294e-07	3	7.81933e-06	NA
2	223055805	rs10498131	8.1278e-12	3	2.71127e-09	1
2	223055976	rs10208761	6.89076e-12	3	1.8051e-09	1
2	223056500	rs10209300	7.22808e-16	3	2.99286e-11	1
2	223057138	rs6741414	1.86449e-15	3	2.47362e-11	1
2	223058987	rs2033807	6.36775e-12	3	2.55807e-09	1
2	223059484	rs16863491	1.05409e-07	3	3.26658e-06	NA
2	223059659	rs79732694	1.82558e-15	3	1.49489e-11	1
2	223059716	rs35386469	1.05401e-07	3	3.26646e-06	NA
2	223059899	rs11689830	2.27447e-15	3	4.78174e-11	1
2	223059951	rs1438607	9.07991e-12	3	3.66501e-09	1
2	223060401	rs1438610	5.27474e-12	3	2.24338e-09	1
2	223060965	rs991924	1.06961e-07	3	3.46201e-06	NA
2	223061087	rs991923	1.43614e-07	3	3.12196e-06	NA
2	223061202	rs991922	1.05003e-07	3	3.42587e-06	NA
2	223061353	rs2894457	1.04995e-07	3	3.42573e-06	NA
2	223062897	rs35403140	1.04987e-07	3	3.4256e-06	NA
2	223063023	rs13411018	2.01915e-15	3	4.22924e-11	1
2	223065404	rs45608838	1.00065e-07	3	2.46465e-06	1
2	223066237	rs13014735	1.00057e-07	3	2.46455e-06	1
2	223066919	rs2855268	2.27212e-15	3	4.77961e-11	1
2	223068286	rs7559271	3.30144e-15	3	2.20303e-11	1
2	223068821	rs7588737	1.69241e-11	3	5.01481e-09	1
2	223069868	rs34364313	1.43623e-11	3	4.71577e-09	1
2	223070813	rs7602893	9.47554e-08	3	2.43362e-06	1
2	223070861	rs66857703	1.17011e-07	3	2.84845e-06	1
2	223072019	rs2855266	2.28223e-15	3	4.1456e-11	1
2	223074558	rs34532972	8.22992e-08	3	2.19011e-06	1
2	223074651	rs7588554	1.63132e-11	3	5.94337e-09	1
2	223075071	rs35887641	1.63093e-11	3	5.94219e-09	1
2	223075268	rs7565552	1.64044e-11	3	5.96752e-09	1
2	223079344	rs6730989	1.82554e-15	3	6.26194e-11	1
2	223080192	rs2578449	2.02509e-15	3	6.9139e-11	1
2	223081784	rs6749169	1.81557e-07	3	6.15482e-06	NA
2	223083967	rs45496491	3.31526e-07	3	8.82093e-06	NA
2	223087329	rs7590866	2.04218e-12	3	1.66552e-10	1
2	223089739	rs17401668	2.48005e-15	3	5.60971e-11	1
2	223092217	rs752172	1.18801e-15	3	5.29681e-11	1
2	223095131	rs13400426	4.97226e-15	3	7.62145e-11	1
2	223095968	rs1549773	2.9199e-15	3	3.72288e-11	1
2	223100523	rs2118666	1.73537e-09	3	9.44713e-08	1
2	223102937	rs13410020	1.3651e-11	3	3.0042e-10	1
2	223104418	rs13388386	1.67284e-07	3	2.19752e-06	1
2	223106519	rs11679619	2.84073e-07	3	3.07944e-06	NA
2	223361479	rs17562982	1.82242e-07	18	9.05602e-06	NA
2	223387521	rs62186149	1.30197e-07	18	3.19455e-05	NA
2	223389337	rs1966690	5.76454e-07	18	1.74059e-06	13
2	223430454	rs34511789	2.44698e-08	18	8.64166e-06	NA
2	223431383	rs11896566	5.05789e-07	18	2.53592e-05	NA
2	223432097	rs16863886	7.08578e-09	18	6.52113e-06	NA
2	223432967	rs11899318	4.7041e-07	18	2.56713e-05	NA
2	223436402	rs3768973	9.61929e-07	18	0.00842759	NA
2	223436860	rs3768976	6.20464e-09	18	5.26616e-06	NA
2	223439941	rs13009608	1.12455e-08	18	8.04436e-06	NA
2	223442615	rs17565005	8.36667e-07	18	2.03404e-05	NA
2	223444815	rs1370098	4.43594e-07	18	1.70838e-05	NA
2	223445578	rs62188507	8.1897e-07	18	3.41717e-05	NA
2	223448499	rs35864994	1.62535e-08	18	6.37242e-06	NA
2	223449831	rs36031804	6.37167e-07	18	3.74476e-05	NA
2	223453699	rs143102136	1.18634e-08	18	8.26737e-06	NA
2	223455043	rs12990992	2.2365e-06	18	8.00077e-05	NA
2	223457193	rs16863916	1.68789e-08	18	1.8126e-05	NA
2	223463531	rs17565376	5.68995e-07	18	4.08223e-05	NA
2	223465780	rs71281779	6.51337e-07	18	4.24708e-05	NA
2	223469694	rs71408522	5.54522e-07	18	3.80442e-05	NA
2	223472472	rs13011151	2.1193e-08	18	1.58099e-05	NA
2	223474697	rs13030452	5.02099e-07	18	4.77548e-05	NA
2	223474747	rs874364	1.57713e-08	18	9.17885e-06	NA
2	223475194	rs7423400	2.33125e-08	18	1.1742e-05	NA
2	223477160	rs2028953	5.1564e-07	18	5.32973e-05	NA
2	223482179	rs35336168	4.80019e-07	18	2.94822e-05	NA
2	223485372	rs56373500	1.08218e-08	18	6.81711e-06	NA
2	223487222	rs2121566	9.04386e-09	18	7.3493e-06	NA
2	223493440	rs34167083	3.65054e-07	18	3.29012e-05	NA
2	223496870	rs11902655	5.44354e-07	18	4.03717e-05	NA
2	223497633	rs13009500	5.39666e-07	18	3.92384e-05	NA
2	223498167	rs7340227	1.64102e-08	18	7.14479e-06	NA
2	223499077	rs13410038	4.86153e-07	18	3.47244e-05	NA
2	223505872	rs921121	4.61516e-07	18	3.3704e-05	NA
2	223510142	rs1447111	5.29167e-07	18	4.18171e-05	NA
2	223510261	rs1447112	1.19344e-08	18	6.77902e-06	NA
2	223516057	rs1447113	1.00296e-08	18	5.92317e-06	NA
2	223516764	rs895638	9.29559e-09	18	6.3152e-06	NA
2	223517259	rs868392	4.4934e-07	18	2.83951e-05	NA
2	223517705	rs10170846	1.54622e-06	18	0.0078204	NA
2	223542231	rs1447108	3.56091e-07	18	0.0057154	NA
2	223542896	rs12614976	3.30442e-07	18	0.00518096	NA
3	127810145	rs143644091	9.44019e-07	37	8.14804e-06	NA
3	127840510	rs147411501	8.90743e-07	37	1.07006e-05	NA
3	127849067	rs6439116	1.25199e-06	37	2.61594e-05	NA
3	127849076	rs59553853	1.2723e-06	37	2.244e-05	NA
3	127850354	rs201221185	1.56867e-06	37	0.00273244	NA
3	127850355	rs71153122	1.11117e-06	37	0.00234111	NA
4	112283	rs61792238	6.34233e-07	22	0.00590664	NA
4	114934	rs11721745	1.41146e-07	22	0.00425905	NA
4	122323	rs6814287	1.42231e-07	22	0.00247783	NA
4	122718	rs6815089	2.63385e-07	22	0.0031506	NA
4	123445	rs7692530	1.26606e-07	22	0.0023782	NA
4	124375	rs3747693	1.42646e-07	22	0.0023131	NA
4	128619	rs61792240	2.29948e-07	22	0.0057042	NA
4	128857	rs11725979	2.78708e-07	22	0.00503868	NA
4	128878	rs11730821	1.3098e-07	22	0.00194512	NA
4	130620	rs4565026	2.99259e-07	22	0.00759788	NA
4	131546	chr4:131546:D	3.09971e-07	22	0.0004514	NA
4	132389	rs4627799	9.45894e-07	22	0.00263449	NA
4	133027	rs6599293	1.43109e-07	22	0.00201265	NA
4	134851	rs3829	1.64571e-07	22	0.00452824	NA
4	135738	rs57013142	1.6773e-07	22	0.00417999	NA
4	136837	rs4634177	1.26589e-07	22	0.00196042	NA
4	136942	rs4582104	4.20226e-07	22	0.00190559	NA
4	137228	rs61792256	1.21021e-07	22	0.00177783	NA
4	137240	rs61792257	1.20914e-07	22	0.0018967	NA
4	137264	rs61792258	1.73813e-07	22	0.00447055	NA
4	138710	rs201669472	8.28818e-07	22	0.00161967	NA
4	140461	rs11733385	1.65788e-07	22	0.00388291	NA
4	140512	rs11732336	1.73883e-07	22	0.00195621	NA
4	141021	rs4315728	1.65777e-07	22	0.0038829	NA
4	142550	rs11735742	2.16375e-07	22	0.00271729	NA
4	143439	rs6599306	2.89196e-07	22	0.00568161	NA
4	143777	rs6599307	1.10826e-06	22	0.00294295	NA
4	148289	rs57839456	3.32264e-08	22	0.000163274	NA
4	150459	rs61794960	4.10615e-07	22	0.00604736	NA
4	150683	rs6830247	2.25229e-07	22	0.00337735	NA
4	151605	rs7679573	1.95313e-07	22	0.00279093	NA
4	155713	rs7440274	5.36882e-07	22	0.00277509	NA
4	160692	rs202094350	5.46334e-07	22	0.00382594	NA
4	163201	rs148270126	3.0346e-07	22	0.00313124	NA
4	163522	rs116471062	1.21156e-06	22	0.000467527	NA
4	166615	rs11248005	1.70582e-06	22	0.00473371	NA
4	166703	rs11248006	2.2804e-06	22	0.00667201	NA
4	166828	rs11733927	2.38139e-06	22	0.000815315	NA
4	127745973	rs2202279	3.85793e-10	7	1.78084e-05	NA
4	127813836	rs6816030	1.84859e-10	7	2.94532e-06	6
4	127814585	rs2391124	1.45808e-10	7	4.0206e-06	NA
4	127815859	rs1510666	6.11757e-11	7	1.64824e-06	6
4	127817772	rs62323516	3.86058e-11	7	2.58933e-06	6
4	127819706	rs1510668	1.47867e-10	7	2.35826e-06	6
4	127820113	rs1510671	5.5482e-11	7	1.4843e-06	6
4	127820621	rs1995903	1.49529e-10	7	2.77872e-06	6
4	127821551	rs60444403	3.51793e-11	7	3.29025e-06	NA
4	127821986	rs11361150	2.01802e-10	7	2.81487e-06	6
4	127824368	rs17274168	3.16934e-11	7	3.20671e-06	NA
4	127825185	rs6534591	9.05287e-11	7	3.09926e-06	NA
4	127826682	rs1510675	1.69712e-10	7	3.80031e-06	NA
4	127827768	rs7657229	1.10522e-10	7	1.80932e-06	6
4	127827869	rs56305646	3.97975e-11	7	2.37809e-06	6
4	127828094	rs35273747	2.73348e-10	7	4.12273e-06	NA
4	127829428	rs2048378	9.54552e-11	7	2.57227e-06	6
4	127831295	rs1848932	6.92573e-11	7	1.91056e-06	6
4	127831842	rs1877070	5.6279e-11	7	1.71731e-06	6
4	127831937	rs1510677	5.49605e-11	7	1.69294e-06	6
4	127831998	rs1510678	5.62682e-11	7	1.71723e-06	6
4	127832645	rs7689620	5.62575e-11	7	1.71716e-06	6
4	127833073	rs7695040	1.22632e-10	7	1.65196e-06	6
4	127835677	rs1397432	2.16822e-11	7	1.25762e-06	6
4	127837966	rs6828035	2.96388e-11	7	1.48233e-06	6
4	127841306	rs57018884	4.13657e-12	7	2.87216e-06	6
4	127842176	rs4834157	3.22344e-12	7	1.72218e-06	6
4	127842534	rs4391044	4.33746e-11	7	2.16925e-06	6
4	127844803	rs11735147	6.18787e-12	7	1.50767e-06	6
4	127847576	rs4345195	2.94329e-11	7	3.7389e-07	6
4	127847693	rs4373175	5.75977e-12	7	1.14493e-06	6
4	127848237	rs2893204	2.14551e-11	7	4.40564e-07	6
4	127848312	rs2391120	5.75819e-12	7	1.14488e-06	6
4	127848946	rs113220648	2.30261e-12	7	1.36955e-06	6
4	127856015	rs11732135	5.44327e-12	7	1.06082e-06	6
4	127856273	rs5011815	1.71765e-12	7	1.29875e-06	6
4	127857480	rs2391117	1.77648e-11	7	3.05031e-07	6
4	127857731	rs6813695	4.38201e-12	7	9.82756e-07	6
4	127860359	rs17274880	1.69136e-12	7	1.08822e-06	6
4	127860730	rs7654524	4.87676e-12	7	9.06528e-07	6
4	127861279	rs9307592	4.87535e-12	7	9.06482e-07	6
4	127862511	rs1510694	6.41455e-12	7	9.19674e-07	6
4	127862946	rs5861801	1.88143e-12	7	6.69007e-07	6
4	127865071	rs17209401	2.87945e-12	7	1.30306e-06	6
4	127865293	rs17209459	2.35864e-12	7	1.11559e-06	6
4	127867187	rs13107341	5.57153e-12	7	9.43759e-07	6
4	127870060	rs4833361	4.54196e-12	7	7.16536e-07	6
4	127873005	rs10012049	4.98294e-12	7	8.6336e-07	6
4	127873893	rs6534593	5.32921e-12	7	9.21138e-07	6
4	127877273	rs13142376	5.73075e-12	7	1.62172e-07	6
4	127882932	rs4833363	1.63406e-12	7	7.73412e-07	6
4	127895340	rs62324478	1.06774e-12	7	2.066e-07	6
4	127901582	rs62324479	5.52359e-13	7	1.51264e-07	6
4	127904044	rs62324480	2.51754e-12	7	3.90479e-07	6
4	127904903	rs62324481	6.58458e-13	7	1.45602e-07	6
4	127905009	rs62324074	1.26169e-12	7	1.88082e-07	6
4	127906214	rs62324075	6.58136e-13	7	1.45592e-07	6
4	127906653	rs72678027	6.5782e-13	7	1.45582e-07	6
4	127907273	rs138362449	1.0594e-12	7	2.23368e-07	6
4	127907477	rs62322859	6.57509e-13	7	1.45573e-07	6
4	127909227	rs12500948	9.41446e-13	7	2.07739e-07	6
4	127909866	rs62324061	9.41765e-13	7	2.05487e-07	6
4	127911674	rs72678030	9.41369e-13	7	2.05473e-07	6
4	127912587	rs62324062	9.41224e-13	7	2.0546e-07	6
4	127917170	rs17276043	1.50746e-12	7	2.67293e-07	6
4	127920018	rs56093833	9.58012e-13	7	1.9537e-07	6
4	127920877	rs60300026	2.06276e-13	7	1.23156e-07	6
4	127922601	rs56282541	2.06186e-13	7	1.23148e-07	6
4	127923157	rs17210317	2.06099e-13	7	1.23139e-07	6
4	127923509	rs17210366	2.11888e-13	7	1.26387e-07	6
4	127924075	rs62324067	2.06019e-13	7	1.23131e-07	6
4	127924880	rs4834160	2.0413e-13	7	1.20357e-07	6
4	127926515	rs56049331	1.787e-13	7	1.10836e-07	6
4	127928162	rs62324069	4.13221e-13	7	4.16697e-07	6
4	127928833	rs2391121	4.56315e-13	7	4.25618e-07	6
4	127929957	rs35382815	2.27898e-12	7	4.99925e-07	6
4	127930510	rs12512293	4.56084e-13	7	4.25594e-07	6
4	127931891	rs62324072	1.02783e-12	7	1.29766e-07	6
4	127933960	rs17210835	3.14291e-13	7	5.67883e-08	6
4	127934708	rs55665999	7.07086e-13	7	9.5897e-08	6
4	127935299	rs55926587	6.73685e-13	7	9.33958e-08	6
4	127935495	rs201415765	1.39426e-10	7	2.08576e-06	6
4	127939547	rs1510681	8.03676e-13	7	1.06501e-07	6
4	127939721	rs1983212	6.62931e-13	7	9.63732e-08	6
4	127940319	rs4834163	5.91325e-13	7	9.09458e-08	6
4	127941667	rs112957550	2.17785e-13	7	5.26803e-08	6
4	127947944	rs111545177	4.41399e-11	7	6.78285e-07	6
4	127948196	rs12504954	2.2991e-13	7	3.76833e-08	6
4	127948337	rs12509027	4.49402e-12	7	1.98463e-07	6
4	127949431	rs34911596	3.21925e-13	7	5.37267e-08	6
4	127951371	rs62324102	3.2972e-13	7	6.53743e-08	6
4	127951413	rs145776672	3.29563e-13	7	6.5369e-08	6
4	127951607	rs62324103	3.29412e-13	7	6.53638e-08	6
4	127952052	rs4834165	4.16416e-11	7	6.85121e-07	6
4	127952949	rs62324104	4.48014e-13	7	8.91112e-08	6
4	127953147	rs62324105	8.58383e-13	7	7.87606e-08	6
4	127953931	rs72678059	3.40747e-13	7	6.92523e-08	6
4	127954490	rs1510663	3.43928e-13	7	6.99965e-08	6
4	127955342	rs1473018	3.51403e-13	7	7.37782e-08	6
4	127955672	rs2136812	3.51241e-13	7	7.37726e-08	6
4	127955818	rs12507002	3.5018e-13	7	7.27507e-08	6
4	127957484	rs4576008	4.98219e-13	7	8.24845e-08	6
4	127958702	rs56095322	4.36057e-13	7	8.63855e-08	6
4	127959194	rs62324106	4.35873e-13	7	8.63792e-08	6
4	127961628	rs62324108	3.48402e-13	7	7.27326e-08	6
4	127962412	rs2391127	3.47319e-13	7	7.16317e-08	6
4	127964023	rs764329	3.43852e-13	7	7.19535e-08	6
4	127964059	rs764330	3.27908e-13	7	6.31887e-08	6
4	127964490	rs1024119	3.43694e-13	7	7.19479e-08	6
4	127966405	rs56166314	2.92389e-13	7	6.17373e-08	6
4	127968655	rs17277580	3.90513e-11	7	5.93915e-07	6
4	127968678	rs35078448	3.90447e-11	7	5.93883e-07	6
4	127971502	rs12507172	2.90858e-13	7	5.22527e-08	6
4	127972630	rs17277733	2.44008e-11	7	4.61379e-07	6
4	127972913	rs71585499	1.58529e-11	7	3.90961e-07	6
4	127973558	rs12509399	1.95589e-11	7	4.23432e-07	6
4	127973773	rs1480904	1.95547e-11	7	4.23408e-07	6
4	127974125	rs4834169	1.95506e-11	7	4.23383e-07	6
4	127974801	rs12510561	2.88095e-11	7	5.27456e-07	6
4	127975160	rs1912520	2.32261e-13	7	4.79552e-08	6
4	127975793	rs13126154	6.054e-11	7	5.44768e-07	6
4	127976261	rs1510664	2.88043e-11	7	5.27427e-07	6
4	127977899	rs62333855	1.96726e-13	7	4.32159e-08	6
4	127979293	rs1600664	1.89508e-11	7	4.05973e-07	6
4	127979788	rs12498487	2.79138e-11	7	5.05746e-07	6
4	127979820	rs12510258	2.79086e-11	7	5.05718e-07	6
4	127979865	rs12506106	2.6775e-11	7	4.93202e-07	6
4	127979946	rs12506951	2.34761e-13	7	4.97832e-08	6
4	127981316	rs12500440	2.76934e-11	7	5.85618e-07	6
4	127981685	rs28719170	2.76883e-11	7	5.85586e-07	6
4	127981971	rs62333857	2.76833e-11	7	5.85554e-07	6
4	127982115	rs17278241	2.81518e-11	7	5.9553e-07	6
4	127983207	rs4834171	2.33974e-13	7	5.86092e-08	6
4	127983463	rs4834173	2.1089e-13	7	5.39092e-08	6
4	127983494	rs4834174	2.10783e-13	7	5.39045e-08	6
4	127983548	rs4833368	2.10682e-13	7	5.38998e-08	6
4	127983822	rs62335474	1.92063e-11	7	1.95935e-07	6
4	154819521	rs35148853	1.6846e-10	4	1.24626e-07	2
4	154820806	rs10020603	5.17017e-15	4	6.04477e-09	2
4	154824681	rs6535972	1.46207e-15	4	4.4738e-10	2
4	154826857	rs62330346	1.22327e-07	4	0.000272056	NA
4	154828366	rs9995821	1.49929e-16	4	1.00919e-09	2
4	154829309	rs17030732	2.64711e-07	4	1.83282e-05	NA
4	154830299	rs17030733	1.95799e-07	4	1.38931e-05	NA
4	154831619	rs17299889	2.13215e-07	4	3.7041e-05	NA
4	154845748	rs34487925	4.07938e-10	4	6.38095e-07	2
4	154846647	rs201585685	2.14999e-07	4	3.16283e-05	NA
4	154848279	rs72735541	9.49764e-07	4	3.0706e-05	NA
4	154863425	rs4315762	4.23154e-11	4	4.86316e-07	2
4	154864011	rs72735547	2.47973e-07	4	4.44307e-05	NA
4	182576403	rs17278459	2.50427e-06	51	0.0148816	NA
6	18800875	rs6942320	2.14508e-07	17	5.36972e-05	NA
6	18801201	rs7450107	3.90643e-07	17	7.55352e-05	NA
6	18801402	rs6900176	1.86624e-06	17	0.000268948	NA
6	18803479	rs6923223	1.94402e-06	17	0.000273411	NA
6	18803951	rs6906394	1.75138e-06	17	0.000229484	NA
6	18804626	rs1592274	5.45791e-07	17	9.99193e-05	NA
6	18805214	rs2328313	2.9761e-07	17	6.63653e-05	NA
6	18805421	rs2328315	3.49174e-07	17	7.234e-05	NA
6	18805872	rs10949547	3.49153e-07	17	7.2339e-05	NA
6	18806126	rs10949548	3.49131e-07	17	7.23381e-05	NA
6	18806175	rs10949549	3.4911e-07	17	7.23372e-05	NA
6	18807244	rs1609637	3.45323e-07	17	7.25352e-05	NA
6	18808736	rs2225925	5.4247e-07	17	5.13396e-05	NA
6	18809254	rs4712353	3.57818e-07	17	6.95868e-05	NA
6	18809642	rs2328316	3.57796e-07	17	6.95859e-05	NA
6	18811319	rs12213671	3.57774e-07	17	6.9585e-05	NA
6	18812119	rs1343137	3.57752e-07	17	6.9584e-05	NA
6	18813257	rs1361821	2.17484e-07	17	6.59042e-05	NA
6	18813261	rs1361820	2.17469e-07	17	6.59033e-05	NA
6	18815308	rs2211030	2.28106e-07	17	5.44378e-05	NA
6	18815316	6_18815316_A_ACT	4.96405e-07	17	0.000127733	NA
6	18815416	rs1343131	3.51906e-07	17	6.9308e-05	NA
6	18818868	rs77034108	3.63881e-07	17	7.01657e-05	NA
6	18819440	rs952722	2.09318e-06	17	0.000241084	NA
6	18819634	rs952723	3.63858e-07	17	7.01648e-05	NA
6	18821264	rs1935989	3.63836e-07	17	7.01639e-05	NA
6	18822101	rs2328318	2.82251e-07	17	7.26397e-05	NA
6	18822318	rs6909029	3.63814e-07	17	7.0163e-05	NA
6	18822462	rs1418965	3.61367e-07	17	6.88196e-05	NA
6	18822483	rs1418966	3.21307e-07	17	9.43546e-05	NA
6	18823809	rs1343133	3.61213e-07	17	6.97309e-05	NA
6	18824704	rs7757114	2.32154e-07	17	4.10412e-05	NA
6	18825212	rs12193218	3.37389e-07	17	6.50697e-05	NA
6	18825434	rs12197922	3.33096e-07	17	6.44723e-05	NA
6	18827699	rs1891658	2.28157e-07	17	5.91109e-05	NA
6	18828368	rs1538280	2.27845e-07	17	5.94946e-05	NA
6	18828914	rs7765286	2.2783e-07	17	5.94937e-05	NA
6	18831438	rs4142204	2.76436e-07	17	8.00855e-05	NA
6	18832718	rs5874670	3.54942e-07	17	7.89588e-05	NA
6	18833273	rs4529294	1.77569e-07	17	6.49531e-05	NA
6	18834871	rs1015211	2.37599e-07	17	6.4044e-05	NA
6	18835652	rs12200935	2.43743e-07	17	7.15579e-05	NA
6	18837244	rs2225718	2.97744e-09	17	4.93766e-06	NA
6	18837485	rs1413805	2.15422e-07	17	7.31699e-05	NA
6	18839137	rs10949552	2.2275e-07	17	6.61133e-05	NA
6	18839184	rs146713559	5.12566e-07	17	0.00011444	NA
6	18839866	rs4142206	2.78554e-07	17	6.53628e-05	NA
6	18840470	rs9647615	2.78932e-07	17	6.54292e-05	NA
6	18840663	rs12203591	2.87568e-07	17	6.63395e-05	NA
6	18841914	rs12194389	1.23696e-07	17	4.51702e-05	NA
6	18842354	rs1334766	2.76323e-06	17	0.00123025	NA
6	18842357	rs1334767	2.76311e-06	17	0.00123025	NA
6	18843932	rs4305729	2.89002e-06	17	0.00126914	NA
6	18847147	rs1334769	2.76812e-06	17	0.00131653	NA
6	18849143	rs9477908	1.1176e-06	17	0.000498533	NA
6	33830869	rs202098386	2.61597e-06	55	0.0145287	NA
6	39523837	rs1328387	1.68682e-08	14	3.67082e-06	NA
6	39526867	rs1520	1.51151e-08	14	5.34999e-06	NA
6	39526895	rs6458117	1.08928e-08	14	5.3226e-06	NA
6	39529244	rs6907077	1.21933e-08	14	5.12291e-06	NA
6	39529692	rs2092524	6.53732e-10	14	1.37022e-05	NA
6	39532987	rs200290181	9.324e-08	14	2.23475e-05	NA
6	39532990	6_39532990_GTTT_G	1.64047e-08	14	4.61678e-06	NA
6	39536576	rs4714259	2.3468e-07	14	2.60925e-05	NA
6	39536622	rs4714260	2.3235e-08	14	5.94056e-06	NA
6	39537880	rs9369128	1.7479e-09	14	2.59197e-05	NA
6	39543708	rs7764246	2.8333e-07	14	9.40659e-06	NA
6	39543794	rs7746567	1.98079e-07	14	9.25684e-06	NA
6	39545689	rs12697946	1.47492e-07	14	1.01053e-05	NA
6	39547279	rs7767357	2.71921e-07	14	8.95869e-06	NA
6	39551489	rs6933845	2.0805e-07	14	1.09194e-05	NA
6	39553246	rs4612160	1.32247e-06	14	0.00043748	NA
6	39554601	rs10947821	1.5693e-07	14	1.05178e-05	NA
6	39556140	rs6931536	2.04413e-07	14	1.22997e-05	NA
6	39559103	rs4714265	1.30749e-06	14	0.000739082	NA
6	39563863	rs7738892	7.14075e-08	14	2.11247e-06	14
6	39564286	rs4601114	1.18074e-06	14	0.00072744	NA
6	39564598	rs9462556	2.80228e-07	14	7.6768e-06	NA
6	39564811	rs9462557	2.43874e-07	14	8.66382e-06	NA
6	39565707	rs9367020	8.9353e-07	14	0.000808624	NA
6	39566203	rs9367021	1.08365e-06	14	0.000801975	NA
6	39568421	rs9296302	2.79752e-07	14	7.73398e-06	NA
6	39573924	rs9471134	6.96992e-07	14	9.8983e-06	NA
6	39575866	rs4363024	1.05815e-06	14	0.000699288	NA
6	39579878	rs9471136	2.0054e-07	14	1.10813e-05	NA
6	39581963	rs12528606	1.0151e-07	14	5.72817e-06	NA
6	39587757	rs1026526	1.06612e-06	14	0.000521929	NA
6	39596070	rs10456473	2.16225e-06	14	3.04533e-05	NA
6	39603415	rs2499451	2.86618e-06	14	0.000584361	NA
6	39607016	rs12209915	1.4656e-06	14	0.000538376	NA
6	39619068	rs4714267	1.10522e-06	14	0.000608086	NA
6	39625654	rs2446647	2.44063e-06	14	0.000406597	NA
6	39630464	rs2465669	2.30733e-06	14	0.000370171	NA
6	39630635	rs58693260	1.02811e-06	14	0.000585955	NA
6	39632570	rs10947828	1.02504e-06	14	0.000524178	NA
6	39633751	rs10947829	1.02498e-06	14	0.000524175	NA
6	44799892	rs34702305	1.66276e-06	30	8.71959e-05	NA
6	44810351	rs3799969	1.92418e-06	30	6.98637e-05	NA
6	44847289	rs12663530	1.33698e-06	30	0.000130704	NA
6	44852734	rs144907234	1.17876e-06	30	8.31803e-05	NA
6	44853092	rs67911131	9.09016e-07	30	7.65437e-05	NA
6	44856320	rs148629943	7.68592e-07	30	0.000123686	NA
6	44857409	rs148964457	1.5643e-06	30	6.92602e-05	NA
6	44865520	rs12529522	1.35382e-06	30	0.000186862	NA
6	44872669	rs116368192	1.54763e-06	30	0.000188188	NA
6	44873802	rs6904584	1.16324e-06	30	0.000113261	NA
6	44888117	rs6919161	1.0896e-06	30	9.33975e-05	NA
6	44902006	rs35704584	2.40622e-06	30	0.000159426	NA
6	44903835	rs72453628	8.69694e-07	30	5.88912e-05	NA
6	44910888	rs35103634	2.53286e-06	30	0.000198679	NA
6	44910925	rs75919416	2.63075e-06	30	0.000214177	NA
6	44913227	rs59945128	2.53273e-06	30	0.000198677	NA
6	44923138	rs4512220	1.55664e-06	30	0.000133016	NA
6	44923449	rs4475320	1.19924e-06	30	0.000111542	NA
6	44925834	rs3799987	1.14329e-06	30	0.000108906	NA
6	44927350	rs12663798	1.20443e-06	30	0.000113336	NA
6	44928210	rs34980849	8.46031e-07	30	0.000109358	NA
6	44931331	rs1360195	1.20436e-06	30	0.000113335	NA
6	44940078	rs12526755	1.20429e-06	30	0.000113333	NA
6	44941271	rs35908738	1.32156e-06	30	0.000103861	NA
6	44941521	rs4714829	1.32149e-06	30	0.00010386	NA
6	44947283	rs12661902	3.76314e-07	30	9.21849e-05	NA
6	44949162	rs34286542	1.20238e-06	30	0.000103111	NA
6	44956622	rs35687006	1.09386e-06	30	0.000115519	NA
6	44975022	rs1023091	1.2203e-06	30	0.000144864	NA
6	44978416	rs4714834	1.58869e-06	30	0.000170473	NA
6	44980341	rs4711809	1.22023e-06	30	0.000144862	NA
6	44982593	rs12528232	1.22018e-06	30	0.000144861	NA
6	44989519	rs1028944	1.08717e-06	30	8.4093e-05	NA
6	44998632	rs13209827	7.40681e-07	30	0.000118431	NA
6	45002373	rs141091335	9.07746e-07	30	0.000122339	NA
6	45003827	rs13201942	9.30819e-07	30	0.000137583	NA
6	45003990	rs13205113	1.06456e-06	30	0.0001523	NA
6	45004185	rs12528762	9.30763e-07	30	0.000137582	NA
6	45008924	rs12527668	1.84876e-06	30	0.000242366	NA
6	45021905	rs34152708	1.25493e-06	30	0.000167875	NA
6	45023076	rs13211006	1.44003e-06	30	0.000173801	NA
6	45027700	rs13198471	8.8076e-07	30	0.000181442	NA
6	45030010	rs7745506	1.58505e-06	30	0.000211761	NA
6	45040880	rs34251367	1.09581e-06	30	0.000152598	NA
6	45042969	rs35134594	2.82892e-06	30	0.000160683	NA
6	45049318	rs12529990	2.82878e-06	30	0.000160681	NA
6	45063325	rs1284986	2.65652e-06	30	0.000194271	NA
6	45065109	rs1284989	2.6564e-06	30	0.000194269	NA
6	45071058	rs1797156	1.67916e-06	30	0.000140175	NA
6	45071298	rs1284993	2.65627e-06	30	0.000194267	NA
6	45073967	rs2396381	2.65614e-06	30	0.000194266	NA
6	45077268	6_45077268_C_CA	2.65601e-06	30	0.000194264	NA
6	45081369	rs1284979	2.8336e-06	30	0.000208073	NA
6	45087821	rs80164710	2.64535e-06	30	0.000262489	NA
6	45088455	rs12530207	2.33461e-06	30	0.000236148	NA
6	45094439	rs1284999	2.72434e-06	30	0.000188048	NA
6	45096550	rs9463069	2.76134e-06	30	0.000181223	NA
6	45096552	rs9463070	2.07849e-06	30	0.000339337	NA
6	45097480	rs1797148	2.72421e-06	30	0.000188047	NA
6	45097482	rs1797149	2.72407e-06	30	0.000188045	NA
6	45098123	rs1285003	1.69412e-06	30	0.00013526	NA
6	45100324	rs1285005	2.51033e-06	30	0.000173158	NA
6	45100554	rs1285006	2.51021e-06	30	0.000173156	NA
6	45102456	rs1285008	2.51008e-06	30	0.000173155	NA
6	45102550	rs1285009	2.86932e-06	30	0.000196405	NA
6	45102861	rs9472442	2.50996e-06	30	0.000173153	NA
6	45103247	rs1285010	2.50983e-06	30	0.000173152	NA
6	45103792	rs1285011	2.50971e-06	30	0.00017315	NA
6	45107799	rs6917594	2.50961e-06	30	0.000173148	NA
6	45110213	rs1285020	2.50949e-06	30	0.000173147	NA
6	45110745	rs1285021	2.50936e-06	30	0.000173145	NA
6	45116416	rs1324535	2.03009e-06	30	0.000142419	NA
6	45120354	rs1285025	2.50926e-06	30	0.000173144	NA
6	45121948	rs1285028	2.50914e-06	30	0.000173142	NA
6	45122247	rs1285029	2.50901e-06	30	0.00017314	NA
6	45123396	rs1285030	2.50889e-06	30	0.000173139	NA
6	45146146	rs6915829	2.01074e-06	30	0.000160753	NA
6	45158081	rs6936475	2.27737e-06	30	0.000165062	NA
6	45160082	rs1748240	2.27725e-06	30	0.000165061	NA
6	45166470	rs150810427	1.19454e-06	30	0.000200043	NA
6	45169614	rs4714842	2.81757e-06	30	0.000148657	NA
6	45173708	rs1284962	2.41199e-06	30	0.000127714	NA
6	45176540	rs1284964	2.67998e-06	30	0.000150367	NA
6	45180062	rs1284967	2.63847e-06	30	0.000152229	NA
6	45180537	rs16873257	2.97126e-06	30	0.000168321	NA
6	45180933	rs2815263	2.63834e-06	30	0.000152227	NA
6	45190755	rs9369549	2.63822e-06	30	0.000152226	NA
6	45191988	rs6917352	1.73612e-06	30	9.79948e-05	NA
6	45195051	rs6458431	2.67444e-06	30	0.00015578	NA
6	45198351	rs2396426	2.58236e-06	30	0.000161935	NA
6	45202253	rs1853652	2.28477e-06	30	0.0001704	NA
6	45205017	rs6458432	1.35084e-06	30	0.000153267	NA
6	45206819	rs12527743	2.89687e-06	30	0.000179012	NA
6	45214185	rs2057552	2.58224e-06	30	0.000161933	NA
6	45222674	rs6458435	2.58211e-06	30	0.000161932	NA
6	45225867	rs2763134	2.58198e-06	30	0.00016193	NA
6	45230945	rs56175185	2.58186e-06	30	0.000161928	NA
6	45237496	rs73735338	2.58173e-06	30	0.000161927	NA
6	45238079	rs12526807	1.55033e-06	30	0.000110489	NA
6	45240228	rs4521586	1.55024e-06	30	0.000110488	NA
6	45240303	rs4521587	1.55016e-06	30	0.000110487	NA
6	45248115	rs12660412	2.58161e-06	30	0.000161925	NA
6	45248722	rs75674202	2.2823e-06	30	0.000143671	NA
6	45250814	rs4441951	3.5166e-07	30	8.2577e-05	NA
6	45251944	rs151275720	2.58148e-06	30	0.000161924	NA
6	45252122	rs6905959	2.58136e-06	30	0.000161922	NA
6	45255230	rs12529907	2.65602e-06	30	0.00016558	NA
6	45255549	rs77435067	2.17301e-06	30	0.000133466	NA
6	45256155	rs6940983	2.73468e-06	30	0.000167806	NA
6	45261887	rs116873367	2.37292e-06	30	0.000149926	NA
6	45285615	rs141612395	2.38612e-06	30	0.000152523	NA
6	45292114	rs12526462	2.51871e-06	30	0.000154667	NA
6	45293380	rs144097889	2.72094e-06	30	0.000159129	NA
6	45302635	rs7757676	2.72081e-06	30	0.000159127	NA
6	45308446	rs10948230	1.59138e-06	30	0.000181813	NA
6	45309802	rs79663736	1.13562e-06	30	0.000151183	NA
6	45310477	rs35113490	1.46082e-06	30	0.000186349	NA
6	45313744	rs16873348	2.73711e-06	30	0.000455166	NA
6	45320492	rs150567905	2.00898e-06	30	0.000378289	NA
6	45335826	rs141484899	2.10643e-06	30	0.000287491	NA
6	45347644	rs3763190	2.9491e-06	30	0.000293486	NA
6	45383078	rs1467458	1.9251e-06	30	7.23722e-05	NA
6	85337631	rs148633421	2.52623e-06	53	0.00325653	NA
6	93866536	rs76828289	4.12586e-08	23	0.00403359	NA
6	93962974	rs62414216	5.57486e-07	23	0.0074517	NA
6	170828418	rs13204635	7.19217e-07	28	0.00326579	NA
6	170863906	rs17860797	5.77494e-07	28	0.00180236	NA
6	170873429	rs34485638	2.7357e-07	28	0.00147123	NA
6	170886918	rs34311774	3.48968e-07	28	0.00187465	NA
6	170888220	rs17860827	3.48946e-07	28	0.00187465	NA
7	18737197	rs1178101	4.07429e-08	20	0.0279125	NA
7	18737866	rs1178102	2.05171e-08	20	0.0208903	NA
7	18738319	rs1182736	2.55188e-07	20	0.00535951	NA
7	18741367	rs1178103	1.7919e-06	20	0.0364074	NA
7	18742929	rs1178105	1.92941e-06	20	0.063697	NA
7	18743747	rs1178108	2.91276e-06	20	0.110507	NA
7	42131949	rs62443772	5.12848e-07	33	1.07465e-05	NA
7	42133120	rs67841860	1.49447e-06	33	1.61093e-05	NA
7	67663376	rs78032479	2.69555e-06	16	0.0135103	NA
7	67664828	rs7801855	2.91919e-06	16	0.0122452	NA
7	67702904	rs3108012	1.22022e-06	16	0.0191049	NA
7	67703209	rs3113105	1.20011e-06	16	0.0213596	NA
7	67704075	rs74299853	1.21843e-06	16	0.0188677	NA
7	67704081	rs75044462	1.4117e-06	16	0.0197929	NA
7	67704132	rs3108016	1.56012e-06	16	0.0187863	NA
7	67704730	rs3113109	1.35911e-06	16	0.0149789	NA
7	67704732	rs3113110	1.57454e-06	16	0.0164022	NA
7	67705115	rs3113112	1.16539e-06	16	0.0142118	NA
7	67705234	rs3108020	9.77841e-07	16	0.0150958	NA
7	67705446	rs3108021	1.16533e-06	16	0.0142118	NA
7	67705702	rs3113115	9.99882e-07	16	0.0134645	NA
7	67705737	rs3113116	9.9983e-07	16	0.0134645	NA
7	67705858	rs3113117	1.27459e-06	16	0.0144721	NA
7	67706145	rs3113118	1.42211e-06	16	0.0147709	NA
7	67706197	rs3113119	1.27452e-06	16	0.0144721	NA
7	67706490	rs74480749	2.56627e-06	16	0.0150765	NA
7	67707556	rs3113122	1.23147e-06	16	0.0120923	NA
7	67707688	rs78139557	1.11855e-06	16	0.0112936	NA
7	67707741	rs3108025	1.09271e-06	16	0.0130311	NA
7	67713943	rs3108028	6.52487e-07	16	0.0126279	NA
7	67721143	rs1815146	4.44249e-07	16	0.00387112	NA
7	67724026	rs3108036	8.84396e-07	16	0.0143747	NA
7	67725066	rs3113128	9.42691e-07	16	0.0136216	NA
7	67730364	rs3113129	8.7343e-07	16	0.0116937	NA
7	67731788	rs3113131	9.2727e-07	16	0.0126807	NA
7	67733661	rs3108043	7.04502e-07	16	0.0125553	NA
7	67735840	rs3108045	9.60642e-07	16	0.0148227	NA
7	67736822	rs3113133	1.17379e-06	16	0.0133404	NA
7	67737779	rs7805567	1.25037e-06	16	0.0117936	NA
7	67738116	rs6460442	1.68506e-06	16	0.0134973	NA
7	67741459	rs3108048	9.22568e-07	16	0.0139238	NA
7	67742720	rs3108049	1.10342e-06	16	0.0144264	NA
7	67743968	rs6972622	1.3728e-06	16	0.0142835	NA
7	67750755	rs3113143	7.9376e-07	16	0.012371	NA
7	67751514	rs3108055	7.90678e-07	16	0.0124896	NA
7	67752672	rs3108059	7.61701e-07	16	0.0122584	NA
7	67758840	rs3108073	9.91196e-08	16	0.00250497	NA
7	67759251	rs3113148	4.26547e-07	16	0.00968008	NA
7	67759707	rs74526369	9.57131e-08	16	0.00256335	NA
7	67760561	rs3108075	9.37186e-08	16	0.00270218	NA
7	67761576	rs3108076	3.78034e-07	16	0.0102754	NA
7	67762354	rs3108077	9.29337e-08	16	0.00311092	NA
7	67765619	rs1917407	1.46228e-09	16	1.31324e-05	NA
7	67765958	rs78870144	3.02658e-08	16	0.00265293	NA
7	67767035	rs3113157	3.46723e-08	16	0.00281377	NA
7	67768084	rs3108080	3.27839e-08	16	0.00274757	NA
7	67768200	rs12698688	1.61136e-09	16	1.47571e-05	NA
7	67769546	rs9638255	2.18069e-09	16	1.70234e-05	NA
7	67769632	rs3108081	4.54859e-09	16	0.000361408	NA
7	67769730	rs3113161	3.22458e-08	16	0.00267088	NA
7	67769802	rs10499795	1.76119e-09	16	1.5211e-05	NA
7	67770204	rs78053309	8.11476e-09	16	0.00044485	NA
7	67770924	rs7800596	1.73061e-09	16	1.56647e-05	NA
7	134384957	rs10954464	2.85316e-06	56	0.00250805	NA
8	4089422	rs1700048	0.00026345	NA	2.65543e-06	17
9	94480903	rs56009112	6.24037e-08	19	9.89552e-07	9
9	94483198	rs7466603	3.53163e-08	19	9.30483e-07	9
9	94483958	rs10992062	1.79497e-08	19	6.82664e-07	9
9	94485928	rs2230578	1.88614e-08	19	6.13269e-07	9
10	116457734	rs72831074	1.15696e-06	39	0.00995899	NA
11	7029096	chr11:7029096:D	1.27613e-06	25	0.00103862	NA
11	7029159	rs10839681	2.23837e-07	25	0.000709875	NA
11	7030960	rs10769751	1.25212e-07	25	0.000411354	NA
11	61605613	rs174579	2.12655e-06	41	2.20548e-05	NA
11	61607168	rs174582	1.33886e-06	41	1.30212e-05	NA
12	28276157	rs10843103	2.37211e-07	9	0.00388794	NA
12	28276626	rs10843104	1.98068e-10	9	0.000498552	NA
12	28276960	rs36121236	2.80576e-09	9	0.00536695	NA
12	28276967	12_28276967_TA_T	1.01987e-08	9	0.0039543	NA
12	28278235	rs10843107	1.52388e-06	9	0.00615246	NA
12	28279773	rs11049359	8.08533e-10	9	0.000613094	NA
12	28282006	rs11049360	5.33785e-10	9	0.000487188	NA
12	28282047	rs7305286	5.3371e-10	9	0.000487186	NA
12	28283351	rs10219470	2.37717e-10	9	0.000437307	NA
12	28284841	rs11049361	5.27631e-09	9	0.0013562	NA
12	28288716	rs10843109	3.78086e-07	9	0.00189806	NA
12	28289141	rs10843110	1.91172e-10	9	0.000256118	NA
12	28289203	rs11049363	1.89459e-09	9	0.000611958	NA
12	28300612	rs10771408	1.65668e-09	9	0.000815769	NA
12	28300810	rs12372372	2.68303e-09	9	0.000636494	NA
12	28302278	rs7980151	4.29083e-09	9	0.00128771	NA
12	28303296	rs10843114	3.00783e-09	9	0.000975588	NA
12	28305937	rs11049376	4.13671e-09	9	0.000915088	NA
12	28307062	rs10771409	2.24108e-09	9	0.000858239	NA
12	28307204	rs10771410	2.96916e-09	9	0.0009263	NA
12	28308424	rs1479492	3.01596e-09	9	0.00086416	NA
12	28310030	rs7955094	6.75746e-09	9	0.000960506	NA
12	28310092	rs7955118	4.20271e-09	9	0.000448753	NA
12	28310205	rs7955237	4.28786e-09	9	0.000483114	NA
12	28316290	rs7958401	5.05192e-09	9	0.00051657	NA
12	28316338	rs149602101	5.71282e-09	9	0.000493305	NA
12	28318354	rs17801436	4.9359e-09	9	0.000515426	NA
12	28318560	rs17801442	8.29358e-09	9	0.000856905	NA
12	28319022	rs11049384	8.45969e-09	9	0.000869483	NA
12	28320492	rs11049385	4.91627e-09	9	0.000481595	NA
12	28320536	rs11049386	6.27117e-08	9	0.000430825	NA
12	28320542	rs11049387	8.91574e-10	9	0.000324441	NA
12	28321703	rs12371462	3.64045e-09	9	0.000332395	NA
12	28321987	rs11049388	8.49329e-09	9	0.000831064	NA
12	28322078	rs11049389	7.34361e-09	9	0.000903209	NA
12	28322979	rs12368652	6.76742e-09	9	0.000587646	NA
12	28323189	rs11049392	5.76746e-09	9	0.000558848	NA
12	28323206	rs11049393	2.53979e-09	9	0.000314203	NA
12	28323880	rs11049394	5.91978e-09	9	0.000530608	NA
12	28324020	rs11049395	5.76685e-09	9	0.000558846	NA
12	28324842	rs11049397	5.76625e-09	9	0.000558843	NA
12	28325118	rs10492369	2.39713e-09	9	0.000300237	NA
12	28325304	rs11049398	5.73866e-09	9	0.000578076	NA
12	28326163	rs66769304	3.53105e-09	9	0.000428852	NA
12	28326874	rs10492368	5.25219e-09	9	0.000647568	NA
12	28327146	rs11049399	6.09937e-09	9	0.000605656	NA
12	28327517	rs61920227	6.09873e-09	9	0.000605653	NA
12	28327984	rs11049400	6.09809e-09	9	0.000605651	NA
12	28328151	rs11049401	6.09746e-09	9	0.000605648	NA
12	28328907	rs11049402	5.25163e-09	9	0.000647565	NA
12	28329536	rs147380011	5.49253e-09	9	0.000647759	NA
12	28330038	rs11049403	3.08109e-09	9	0.000371964	NA
12	28331694	rs1551987	4.97414e-09	9	0.000635161	NA
12	28331711	rs1551986	4.97361e-09	9	0.000635158	NA
12	28333936	rs11049405	4.56588e-09	9	0.000761857	NA
12	28334364	rs11049407	4.15679e-09	9	0.000766486	NA
12	28335056	rs150627881	5.95071e-09	9	0.000943443	NA
12	28335619	rs11049409	5.71927e-09	9	0.000928272	NA
12	28336371	rs11049410	2.8015e-09	9	0.000481062	NA
12	28336713	rs61920228	6.11953e-09	9	0.000941478	NA
12	28337382	rs7306838	6.11889e-09	9	0.000941475	NA
12	28337578	rs7307078	6.11825e-09	9	0.000941471	NA
12	28337721	rs11343495	3.89813e-09	9	0.00100005	NA
12	28337903	rs7138173	6.11761e-09	9	0.000941468	NA
12	28337992	rs112494540	6.11698e-09	9	0.000941465	NA
12	28339132	rs11049412	6.11635e-09	9	0.000941462	NA
12	28339255	rs11049413	6.19108e-09	9	0.00121878	NA
12	28339258	rs11049414	6.19044e-09	9	0.00121877	NA
12	28339508	rs2061758	6.11571e-09	9	0.000941458	NA
12	28341886	rs12366932	6.17711e-09	9	0.000903206	NA
12	28342119	rs1478336	6.3815e-09	9	0.000882077	NA
12	28342177	rs1478335	6.38084e-09	9	0.000882073	NA
12	28342358	rs1478334	5.79191e-09	9	0.000844367	NA
12	28343121	rs11049415	3.53537e-09	9	0.000901183	NA
12	28345303	rs12372059	8.67315e-09	9	0.00101783	NA
12	28345395	rs12372073	9.49094e-09	9	0.00109064	NA
12	28345652	rs56318627	1.33088e-08	9	0.00131514	NA
12	28345826	rs58298352	9.49002e-09	9	0.00109063	NA
12	28345884	rs11049419	9.48911e-09	9	0.00109063	NA
12	28346257	rs11049421	1.03741e-08	9	0.00110497	NA
12	28346331	rs11049422	9.48819e-09	9	0.00109063	NA
12	28346365	rs11049423	9.48728e-09	9	0.00109062	NA
12	28357688	rs11049454	9.45474e-09	9	0.000618352	NA
12	28358643	rs10843134	1.05258e-08	9	0.000644654	NA
12	28359463	rs1824768	9.55373e-09	9	0.000584284	NA
12	28365019	rs11049465	9.63401e-09	9	0.00062321	NA
12	28367681	rs7980441	9.63307e-09	9	0.000623208	NA
12	28368535	rs11049467	9.06358e-09	9	0.000621869	NA
12	28368617	rs11049468	9.31083e-09	9	0.000622002	NA
12	28369596	rs200924527	6.54909e-08	9	0.0188746	NA
12	28369662	rs11049469	5.17241e-09	9	0.000827085	NA
12	28374382	rs11049470	9.35801e-09	9	0.00077648	NA
12	28380093	rs10843139	2.38304e-08	9	0.00156385	NA
12	28380206	rs10843140	9.26376e-09	9	0.000754561	NA
12	28382705	rs11049472	7.99226e-09	9	0.000715122	NA
12	28384630	rs80006427	7.99147e-09	9	0.000715119	NA
12	28388445	rs11049474	7.99068e-09	9	0.000715116	NA
12	28392333	rs79712894	2.4538e-08	9	0.00127345	NA
12	28400980	rs12320545	1.75602e-08	9	0.000864805	NA
12	28405187	rs11049484	1.84473e-10	9	0.000121405	NA
12	28405455	rs11049485	2.10606e-10	9	0.000127171	NA
12	28406157	rs11049486	2.98817e-06	9	0.0465341	NA
12	28406417	rs10843143	9.16139e-11	9	9.45998e-05	NA
12	28412372	rs11049488	2.10573e-10	9	0.00012717	NA
12	28412835	rs57618147	2.1054e-10	9	0.000127168	NA
12	28414450	rs716687	1.47534e-10	9	9.73156e-05	NA
12	28414654	rs61922969	7.87695e-10	9	0.000283571	NA
12	28415273	rs11049491	1.4362e-10	9	0.000104421	NA
12	28416048	rs11049493	3.11238e-08	9	0.000160584	NA
12	28417728	rs11049495	7.13775e-10	9	0.000271303	NA
12	28418565	chr12:28418565:D	2.85274e-06	9	0.0412735	NA
12	28420260	rs11049496	1.26899e-10	9	9.06826e-05	NA
12	28421285	rs10843146	1.42083e-10	9	9.1383e-05	NA
12	28423758	rs2045887	9.92064e-11	9	7.68333e-05	NA
12	28428196	rs74515560	6.60979e-11	9	6.3331e-05	NA
12	28432808	rs72194744	7.836e-11	9	6.60543e-05	NA
12	28433113	rs2172299	7.29646e-11	9	6.20379e-05	NA
12	28435647	rs11049503	7.29487e-11	9	6.20371e-05	NA
12	28436235	rs61922974	7.29329e-11	9	6.20362e-05	NA
12	28436638	rs61922975	7.29171e-11	9	6.20353e-05	NA
12	28436770	rs61922976	5.97881e-11	9	5.91698e-05	NA
12	28439822	rs61922977	7.18824e-11	9	6.05487e-05	NA
12	28441020	rs11049505	6.07746e-11	9	6.06738e-05	NA
12	28441430	rs71039890	1.0876e-11	9	0.000139621	NA
12	28442487	rs11049507	8.40059e-11	9	9.25683e-05	NA
12	28442988	rs11049509	6.07614e-11	9	6.0673e-05	NA
12	28443772	rs11049510	6.07482e-11	9	6.06722e-05	NA
12	28444922	rs4357727	3.27509e-08	9	0.00116576	NA
12	28445008	rs61922978	6.07351e-11	9	6.06713e-05	NA
12	28445269	rs17432330	6.07221e-11	9	6.06705e-05	NA
12	28446889	rs12372448	5.6979e-11	9	5.79702e-05	NA
12	28447252	rs12303069	1.96916e-06	9	0.0049886	NA
12	28447326	rs11049511	5.69716e-11	9	5.79693e-05	NA
12	28451670	rs200125551	6.61461e-09	9	0.000930926	NA
12	28451709	rs7964793	4.43842e-11	9	0.000112718	NA
12	28452394	rs11049514	4.48986e-10	9	0.000150588	NA
12	28452497	rs11049515	4.83337e-11	9	4.36627e-05	NA
12	28452582	rs11049516	4.83229e-11	9	4.36619e-05	NA
12	28453440	rs74567249	4.99548e-11	9	4.85661e-05	NA
12	28454151	rs61922979	4.83121e-11	9	4.36612e-05	NA
12	28454560	rs11049517	2.49145e-11	9	1.148e-05	NA
12	28456661	rs11049518	5.6976e-11	9	4.75497e-05	NA
12	28457178	rs12368409	6.00155e-11	9	4.78739e-05	NA
12	28457802	rs10843150	6.9593e-11	9	4.24758e-05	NA
12	28460218	rs11049519	2.07902e-08	9	0.000166577	NA
12	28463119	rs3825246	6.77941e-11	9	4.88624e-05	NA
12	28463187	rs3782517	6.77803e-11	9	4.88616e-05	NA
12	28463444	rs3782515	6.77666e-11	9	4.88608e-05	NA
12	28463589	rs11049520	6.7753e-11	9	4.88601e-05	NA
12	28463909	rs11049521	6.77393e-11	9	4.88593e-05	NA
12	28464889	rs11049524	6.77258e-11	9	4.88586e-05	NA
12	28466160	rs11049525	6.69774e-11	9	5.17015e-05	NA
12	28466773	rs12370271	6.73005e-10	9	0.000188899	NA
12	28466902	rs12371974	7.47767e-11	9	5.44148e-05	NA
12	28467684	rs11049526	7.47623e-11	9	5.4414e-05	NA
12	28470084	rs9645730	9.84908e-11	9	5.13365e-05	NA
12	28470600	rs11049527	6.05448e-11	9	5.74656e-05	NA
12	28470847	rs11049528	6.05329e-11	9	5.74648e-05	NA
12	28471319	rs10843151	6.05211e-11	9	5.7464e-05	NA
12	28472023	rs10843152	6.05093e-11	9	5.74631e-05	NA
12	28472101	rs10843153	6.04976e-11	9	5.74623e-05	NA
12	28473235	rs10506029	5.69076e-11	9	4.58034e-05	NA
12	28475153	rs11049530	4.49536e-11	9	5.08029e-05	NA
12	28475730	rs11049531	6.93974e-11	9	7.50156e-05	NA
12	28476912	rs11049532	6.93839e-11	9	7.50147e-05	NA
12	28484172	rs11049537	1.57803e-10	9	0.000246478	NA
12	28485693	rs61920563	8.05734e-08	9	0.000436836	NA
12	28487853	rs10843155	2.60779e-10	9	0.000342626	NA
12	28488734	rs11049538	2.71615e-10	9	0.00036428	NA
12	28489383	rs150726805	3.33699e-10	9	0.000379183	NA
12	28489862	rs3037216	4.09853e-10	9	0.000395805	NA
12	28490892	rs11049540	3.03419e-10	9	0.000238579	NA
12	28493731	rs2100924	2.82723e-06	9	0.00157696	NA
12	28494042	rs12369144	1.17224e-09	9	0.000460555	NA
12	28494714	rs11049541	9.3917e-11	9	0.000294647	NA
12	28495057	rs11049543	9.39009e-11	9	0.000294645	NA
12	28495281	rs11049544	9.3885e-11	9	0.000294643	NA
12	28497898	rs11049545	8.18944e-11	9	0.000331308	NA
12	28499350	rs10843157	7.68242e-11	9	0.000295749	NA
12	28499875	rs11049546	1.50608e-06	9	0.00116428	NA
12	28499878	rs11049547	7.68108e-11	9	0.000295747	NA
12	28503722	rs11049548	4.71117e-11	9	0.000166853	NA
12	28507192	rs10843158	5.9328e-11	9	0.000223697	NA
12	28507530	rs10843159	5.0867e-11	9	0.000211716	NA
12	28509933	rs61920564	5.47884e-11	9	0.00021664	NA
12	28510476	rs12301674	1.29865e-06	9	0.00119366	NA
12	28510741	rs11049549	5.08579e-11	9	0.000211714	NA
12	28511524	rs11049550	5.72443e-11	9	0.000212588	NA
12	28511889	rs11049551	3.88577e-11	9	0.00022587	NA
12	28514399	rs11049552	1.00569e-10	9	0.000283364	NA
12	28514509	12_28514509_AT_A	7.12427e-11	9	0.000302147	NA
12	28514544	rs11049553	8.61493e-11	9	0.000331514	NA
12	28515752	rs11049554	8.61344e-11	9	0.000331512	NA
12	28516178	rs12371222	8.61195e-11	9	0.00033151	NA
12	28517664	rs35167392	1.28253e-06	9	0.00131765	NA
12	28517852	rs11049555	8.61047e-11	9	0.000331508	NA
12	28518559	rs11049556	1.32446e-10	9	0.000318492	NA
12	28520621	rs10843161	1.86307e-06	9	0.00177898	NA
12	28521517	rs9300176	1.9427e-11	9	0.000352949	NA
12	28524371	rs11049558	8.60899e-11	9	0.000331506	NA
12	28525197	rs11049559	1.8147e-06	9	0.00168145	NA
12	28525437	rs11049560	2.54962e-06	9	0.00129053	NA
12	28526406	rs7309905	1.98383e-06	9	0.00170318	NA
12	28528308	rs12371059	7.58052e-10	9	0.000593884	NA
12	28528974	rs11049563	1.23648e-10	9	0.000324555	NA
12	28530125	rs61920565	8.60752e-11	9	0.000331504	NA
12	28531994	rs10506031	1.98373e-06	9	0.00170318	NA
12	28532961	rs11049566	6.87254e-10	9	0.000540003	NA
12	28534415	rs2638953	2.33477e-11	9	0.000365367	NA
12	28536339	rs1552761	1.98713e-06	9	0.00169624	NA
12	28536708	rs1032391	1.33948e-06	9	0.00251884	NA
12	28536817	rs1552760	2.95062e-06	9	0.00231088	NA
12	28537110	rs10506032	8.19946e-11	9	0.000335539	NA
12	28538111	rs1907692	2.37789e-06	9	0.00195355	NA
12	28538435	rs11049567	1.46484e-10	9	0.000369379	NA
12	28539547	rs11049568	2.58716e-10	9	0.000747204	NA
12	28543151	rs11049570	8.08083e-10	9	0.00100429	NA
12	28544983	rs144622675	1.84729e-10	9	0.000543497	NA
12	28546567	rs17433981	1.53123e-10	9	0.000489971	NA
12	28548659	rs12366617	2.51334e-10	9	0.000407561	NA
12	28549131	rs12368745	1.68138e-09	9	0.000693746	NA
12	28550201	rs11049572	1.77162e-09	9	0.000721808	NA
12	28550776	rs7967281	2.45039e-10	9	0.000368628	NA
12	28553062	rs7136426	2.32272e-06	9	0.00204902	NA
12	28555202	rs11494780	7.17068e-11	9	0.000264305	NA
12	28559063	rs11049574	7.1694e-11	9	0.000264303	NA
12	28563918	rs10843162	5.5145e-10	9	0.000449222	NA
12	28564261	rs11049575	4.73594e-10	9	0.000441757	NA
12	28565280	rs11049576	3.10617e-09	9	0.00120828	NA
12	28566952	rs2348235	3.13393e-10	9	0.000375919	NA
12	28567370	rs11049577	3.13557e-10	9	0.000350418	NA
12	28567626	rs11049579	3.17973e-10	9	0.000351573	NA
12	28567965	rs10506033	3.84227e-11	9	0.000225399	NA
12	28568297	rs11049581	3.1793e-10	9	0.000351571	NA
12	28568474	rs10843163	2.72794e-10	9	0.00038618	NA
12	28569325	rs11049582	7.79137e-10	9	0.000581196	NA
12	28569714	rs10843164	4.80746e-10	9	0.000443096	NA
12	28570171	rs11049583	4.80685e-10	9	0.000443093	NA
12	28570812	rs11049584	4.19858e-10	9	0.000443283	NA
12	28570818	rs7312201	6.82462e-11	9	0.000285069	NA
12	28570890	rs11049585	5.87172e-11	9	0.000268182	NA
12	28570961	rs11049586	6.37915e-11	9	0.000286227	NA
12	28571023	rs11049587	1.2715e-06	9	0.00171372	NA
12	28571561	rs11049588	6.37802e-11	9	0.000286225	NA
12	28572878	rs12372172	6.46627e-11	9	0.000286223	NA
12	28574722	rs4930822	1.19884e-06	9	0.00196676	NA
12	28574825	rs4930823	1.41134e-06	9	0.00169484	NA
12	28575744	rs10843166	6.02705e-11	9	0.00029274	NA
12	28581102	rs1405811	1.03114e-06	9	0.00155177	NA
12	28582793	rs10843167	3.33689e-10	9	0.00046555	NA
12	28582971	rs10843168	2.47975e-10	9	0.000369176	NA
12	28582984	rs10843169	3.33663e-10	9	0.000465548	NA
12	28583051	rs10843170	3.33619e-10	9	0.000465546	NA
12	28583301	rs11049594	3.63407e-10	9	0.0004952	NA
12	28586517	rs11049597	4.68639e-11	9	0.000289192	NA
12	28586776	rs4931080	9.9839e-07	9	0.00143727	NA
12	28586995	rs4244844	7.87927e-07	9	0.00149656	NA
12	28588516	rs10843171	1.00354e-10	9	0.00054149	NA
12	28589093	rs11049598	4.59609e-11	9	0.000288306	NA
12	28590089	rs67104000	3.90951e-11	9	0.000284662	NA
12	28590151	rs11049599	4.42321e-11	9	0.00025775	NA
12	28591994	rs11049600	3.56659e-10	9	0.000436236	NA
12	28593717	rs79708115	5.43316e-11	9	0.000275912	NA
12	28593820	rs77471541	6.19368e-11	9	0.000308375	NA
12	28595296	rs10506034	5.41662e-11	9	0.000287693	NA
12	28596025	rs11049604	4.0537e-10	9	0.000435355	NA
12	28596440	rs9669509	4.1e-10	9	0.000435353	NA
12	28596884	rs1949978	2.81736e-06	9	0.00269314	NA
12	28596922	rs143686350	4.58759e-10	9	0.000351775	NA
12	28597146	rs11049606	4.09948e-10	9	0.00043535	NA
12	28597507	rs11049607	5.12712e-10	9	0.000408519	NA
12	28598461	rs11049608	4.21394e-10	9	0.00043778	NA
12	28598665	rs11049609	4.21339e-10	9	0.000437777	NA
12	28598986	rs74346662	5.12647e-10	9	0.000408516	NA
12	28599607	rs11049610	7.15055e-11	9	0.000248662	NA
12	28600244	rs11049611	5.78253e-11	9	0.000292193	NA
12	28602093	rs11049612	3.88058e-10	9	0.00041007	NA
12	28602792	rs11049613	3.7326e-10	9	0.000420452	NA
12	28602970	rs2272361	2.88225e-10	9	0.000359994	NA
12	28604973	rs77477141	1.86431e-10	9	0.000215578	NA
12	28605085	rs11049615	4.99866e-10	9	0.000694408	NA
12	28605233	rs10843172	4.99801e-10	9	0.000694405	NA
12	28605370	rs144054230	5.57939e-07	9	0.00901117	NA
12	28606068	rs10843174	2.88478e-06	9	0.00256308	NA
12	28606277	rs11049617	4.92449e-10	9	0.000472976	NA
12	28606304	rs11049618	5.36372e-10	9	0.000362378	NA
12	28606428	rs11049619	4.11401e-10	9	0.000474733	NA
12	28607016	rs7299039	2.98723e-06	9	0.00265333	NA
12	28607304	rs60703205	4.19227e-10	9	0.000469944	NA
12	28607423	rs59879751	4.19173e-10	9	0.000469942	NA
12	28607432	rs60960895	4.23946e-10	9	0.00046994	NA
12	28607493	rs59193275	4.19118e-10	9	0.000469938	NA
12	28607631	rs11049620	4.19064e-10	9	0.000469935	NA
12	28609007	rs11049621	1.30564e-09	9	0.000311865	NA
12	28610570	rs11049622	5.16139e-09	9	0.000423926	NA
12	28610670	rs10843177	1.95219e-09	9	0.000354459	NA
12	28610874	rs16932850	2.24507e-06	9	0.000964711	NA
12	28611003	rs10771428	2.01643e-09	9	0.000369422	NA
12	28611092	rs10506035	1.95196e-09	9	0.000354457	NA
12	28611307	rs11049623	2.88117e-06	9	0.000992884	NA
12	28611527	rs11049625	1.95174e-09	9	0.000354455	NA
12	28611779	rs7313862	3.99878e-10	9	0.000342072	NA
12	28612322	rs11049627	1.95151e-09	9	0.000354453	NA
12	28612714	rs11049628	1.95129e-09	9	0.000354451	NA
12	28612789	rs11049629	2.15068e-09	9	0.000483662	NA
12	28613173	rs11049630	6.69708e-10	9	0.000300983	NA
12	28613239	rs7136429	2.771e-06	9	0.014043	NA
12	28613434	rs10843178	1.95106e-09	9	0.000354449	NA
12	28613617	rs7136886	2.09781e-06	9	0.000784024	NA
12	28613637	rs67269284	2.26486e-09	9	0.000372437	NA
12	28613726	rs71784301	1.7204e-09	9	0.000398419	NA
12	28614063	rs11049632	1.95084e-09	9	0.000354447	NA
12	28614229	rs11049634	1.95062e-09	9	0.000354445	NA
12	28614602	rs3911810	1.95039e-09	9	0.000354443	NA
12	28614709	rs3926041	1.95017e-09	9	0.000354441	NA
12	28614861	rs2141203	1.94995e-09	9	0.000354439	NA
12	28615058	rs10843179	1.94973e-09	9	0.000354436	NA
12	28615154	rs10843180	1.9495e-09	9	0.000354434	NA
12	28615757	rs10843181	1.99246e-09	9	0.000376355	NA
12	28616532	rs1355474	1.99223e-09	9	0.000376353	NA
12	28616565	rs1355473	1.992e-09	9	0.000376351	NA
12	28617226	rs11049635	1.99177e-09	9	0.000376349	NA
12	28618661	rs11049636	1.64271e-09	9	0.000355042	NA
12	28618856	rs10843182	1.64252e-09	9	0.00035504	NA
12	28619001	rs149523944	1.927e-07	9	0.00128446	NA
12	28620211	rs11614463	1.64233e-09	9	0.000355038	NA
12	28620708	rs10843183	1.72054e-09	9	0.000373491	NA
12	28622099	rs11494781	1.75185e-09	9	0.000336621	NA
12	28622620	rs11049638	1.75165e-09	9	0.000336619	NA
12	28622801	rs11049639	1.75144e-09	9	0.000336617	NA
12	28624093	rs11049641	2.09332e-09	9	0.000372587	NA
12	28624258	rs11049642	1.65741e-09	9	0.00035711	NA
12	28624514	rs11049643	1.65722e-09	9	0.000357108	NA
12	28624623	rs75648805	3.98021e-09	9	0.00065963	NA
12	28624657	rs11049644	1.65702e-09	9	0.000357106	NA
12	28625548	rs11049645	1.65683e-09	9	0.000357104	NA
12	28626272	rs10843184	1.65671e-09	9	0.000357102	NA
12	28626711	rs10843185	1.5272e-09	9	0.000335862	NA
12	28628452	rs61920658	3.35249e-09	9	0.000465533	NA
12	28628749	rs12367657	1.65315e-09	9	0.000350021	NA
12	28629072	rs11049646	1.73653e-09	9	0.000371386	NA
12	28629170	rs11049647	3.35214e-09	9	0.000465531	NA
12	28630171	rs149487592	1.42369e-07	9	0.000854927	NA
12	28631196	rs11049650	1.66698e-09	9	0.000317365	NA
12	28631510	rs11049651	2.32429e-07	9	0.000980203	NA
12	28631660	rs11049652	1.67926e-09	9	0.000321246	NA
12	28632815	rs11049653	3.09522e-09	9	0.000380196	NA
12	28633435	rs11049654	1.65801e-09	9	0.000301364	NA
12	28634638	rs11049656	1.65899e-09	9	0.000301362	NA
12	28634679	rs11049657	2.17738e-09	9	0.000332088	NA
12	28634863	rs11049658	1.65782e-09	9	0.00030136	NA
12	28635080	rs11049659	9.30202e-09	9	0.000557961	NA
12	28635218	rs147933818	1.65763e-09	9	0.000301358	NA
12	28635331	rs1355475	1.64324e-09	9	0.000287223	NA
12	28635854	rs10843186	6.25165e-10	9	0.000205765	NA
12	28636722	rs1918418	1.24503e-09	9	0.0002106	NA
12	28636830	rs1511551	2.95773e-10	9	0.000179112	NA
12	28637115	rs1511550	1.24487e-09	9	0.000210598	NA
12	28638265	rs79155739	1.05347e-09	9	0.00022103	NA
12	28638598	rs61922464	1.32742e-06	9	0.000604263	NA
12	28639148	rs11049661	1.69393e-06	9	0.000668327	NA
12	28639505	rs143711043	1.05333e-09	9	0.000221028	NA
12	28639720	rs12370338	1.2976e-09	9	0.000224004	NA
12	28641574	rs7306581	1.8496e-06	9	0.000583388	NA
12	28649071	rs11049666	5.11066e-09	9	0.0003525	NA
12	28650565	rs10506036	1.23106e-09	9	0.000167115	NA
12	28650613	rs11049668	8.19304e-10	9	0.000199175	NA
12	28651146	rs10506037	7.94255e-10	9	0.000224901	NA
12	28651915	rs11049669	8.50482e-10	9	0.000197795	NA
12	28652275	rs11049670	1.01289e-09	9	0.000210525	NA
12	28653024	rs12369150	8.19197e-10	9	0.000199173	NA
12	28653218	rs11049671	7.04096e-10	9	0.000195823	NA
12	28654368	rs11049672	2.18049e-08	9	0.000294344	NA
12	28654464	rs11049674	1.46146e-07	9	0.000637511	NA
12	28655017	rs11049675	2.03e-09	9	0.000226194	NA
12	28657040	rs76265865	6.75886e-08	9	0.000416302	NA
12	28657133	rs10843188	4.66486e-10	9	0.000372961	NA
12	28658039	rs11049677	8.47382e-10	9	0.000205692	NA
12	28658350	rs6487685	1.72634e-06	9	0.000566118	NA
12	28658479	rs11049678	8.47272e-10	9	0.00020569	NA
12	28659172	rs10506038	8.47163e-10	9	0.000205689	NA
12	28659918	rs10843189	1.31692e-09	9	0.000270755	NA
12	28660206	rs7969086	6.38701e-10	9	0.000477284	NA
12	28660345	rs10843190	1.73485e-06	9	0.0005707	NA
12	28660527	rs10843191	8.66479e-10	9	0.000212337	NA
12	28660731	rs10771432	1.05369e-09	9	0.000297733	NA
12	28661094	rs11049679	8.66367e-10	9	0.000212335	NA
12	28661369	rs11049680	8.66256e-10	9	0.000212333	NA
12	28661655	rs11049681	8.66145e-10	9	0.000212332	NA
12	28661689	rs10843192	6.64122e-10	9	0.000354082	NA
12	28661995	rs11049682	8.66035e-10	9	0.00021233	NA
12	28662530	rs11049683	8.65924e-10	9	0.000212328	NA
12	28662696	rs10843193	8.65814e-10	9	0.000212326	NA
12	28663170	rs10843194	2.40472e-08	9	0.00452194	NA
12	28663667	rs7485676	8.65705e-10	9	0.000212325	NA
12	28665359	rs11049684	5.21433e-09	9	0.000344766	NA
12	28665708	rs11049685	9.87307e-10	9	0.00029206	NA
12	28669202	rs12302861	1.96304e-06	9	0.010032	NA
12	28671322	rs12317339	8.30367e-07	9	0.0115365	NA
12	28674726	rs79986016	2.44892e-06	9	0.00890233	NA
12	28676960	rs11502741	1.12149e-06	9	0.00275433	NA
12	28677944	rs11049693	2.72959e-06	9	0.0165156	NA
12	28680547	12_28680547_AT_A	1.09882e-09	9	0.000116463	NA
12	28680858	rs11049694	3.29196e-07	9	5.97862e-05	NA
12	28680867	rs11049695	3.38881e-07	9	6.00467e-05	NA
12	28681855	rs11049696	4.79651e-10	9	6.82483e-05	NA
12	28682709	rs7316797	3.04338e-07	9	5.92011e-05	NA
12	28684020	rs7136139	3.0432e-07	9	5.92002e-05	NA
12	28684182	rs4144964	2.95383e-07	9	5.93327e-05	NA
12	28688287	rs11049698	2.87412e-07	9	5.98251e-05	NA
12	28688420	rs11049699	2.52643e-07	9	5.47377e-05	NA
12	28688552	rs12184491	2.71583e-09	9	0.000126338	NA
12	28688644	rs10843199	2.08158e-09	9	0.00011941	NA
12	28688691	rs12305750	1.84564e-06	9	0.00195844	NA
12	28689119	rs72284402	5.35171e-10	9	9.41389e-05	NA
12	28689514	rs2348418	2.22619e-06	9	0.000108204	NA
12	28689836	rs1527578	2.19788e-07	9	5.19778e-05	NA
12	28689988	rs16932891	2.19775e-07	9	5.1977e-05	NA
12	28692334	rs10843201	1.58542e-08	9	5.58911e-05	NA
12	28693144	rs7139060	4.73616e-10	9	0.000185789	NA
12	28695847	rs7968515	2.48943e-07	9	6.05671e-05	NA
12	28696578	rs58416107	7.39204e-09	9	0.000178804	NA
12	28697392	rs2881910	1.24899e-07	9	3.69114e-05	NA
12	28697814	rs11049708	5.88252e-09	9	0.000144873	NA
12	28698032	rs11049709	8.49792e-10	9	0.000105931	NA
12	28698244	rs7315631	1.34954e-07	9	3.88603e-05	NA
12	28698528	rs7316351	1.26686e-07	9	3.5331e-05	NA
12	28699164	rs11049710	1.13435e-09	9	0.000101096	NA
12	28705858	rs61506854	1.33993e-08	9	0.000539559	NA
12	28706104	rs11049711	1.14581e-08	9	0.000624722	NA
12	28710809	rs11609619	2.21726e-08	9	0.000289864	NA
12	28711545	rs11049713	1.98804e-08	9	0.000284986	NA
12	28711684	rs7312339	2.84182e-06	9	0.000147815	NA
12	28711783	rs7296538	2.92e-06	9	0.000154347	NA
12	28712470	rs1343859	2.91986e-06	9	0.000154345	NA
12	28714427	rs76799451	1.29534e-08	9	0.000319248	NA
12	28714453	rs11049715	1.62296e-08	9	0.000331113	NA
12	28716488	rs10843203	4.22169e-09	9	0.000317741	NA
12	28717808	rs7136843	2.25968e-06	9	0.00011334	NA
12	28717991	rs7137119	1.80754e-06	9	9.14712e-05	NA
12	28718108	rs7295120	2.52375e-06	9	0.000151579	NA
12	28718672	rs11049718	1.84196e-09	9	0.000188233	NA
12	28720961	rs10843204	8.29877e-09	9	0.000257369	NA
12	28721153	rs10843205	8.29793e-09	9	0.000257367	NA
12	28723964	rs1581074	1.84899e-06	9	0.000149358	NA
12	28724683	rs7299042	1.41692e-06	9	0.000109217	NA
12	28725104	rs10843208	2.39038e-09	9	0.00012779	NA
12	28726676	rs11049721	6.90621e-09	9	0.000111325	NA
12	28728212	rs76859803	2.56087e-08	9	0.000149739	NA
12	28728836	rs11049723	1.30494e-08	9	9.4766e-05	NA
12	28730650	rs10843211	1.36359e-08	9	0.000116853	NA
12	28731901	rs1511549	4.90175e-09	9	0.000111639	NA
12	28731990	rs1511548	4.72605e-09	9	0.000121986	NA
12	28735636	rs11049726	1.64807e-08	9	8.73841e-05	NA
12	28735702	rs10771435	1.01993e-06	9	0.00012587	NA
12	28735786	rs10843213	1.488e-08	9	0.000114203	NA
12	28737797	rs11049727	1.21063e-07	9	0.000267781	NA
12	28739627	rs11049729	2.45098e-08	9	0.000120584	NA
12	85419056	rs1838671	6.34767e-07	8	0.000857763	NA
12	85422437	rs2056638	2.26127e-06	8	0.0450791	NA
12	85422590	rs1404868	2.88781e-11	8	0.0001925	NA
12	85423743	rs7962577	1.85455e-06	8	0.0488405	NA
12	85425369	rs4761074	5.07003e-11	8	0.000217419	NA
12	85429354	rs1404867	4.19659e-11	8	0.000140957	NA
12	85429448	rs36032940	4.19573e-11	8	0.000140955	NA
12	85430526	rs5799718	6.49787e-09	8	0.00459888	NA
12	85430951	rs111853710	1.0988e-09	8	0.00123455	NA
12	85436909	rs1976270	4.13176e-11	8	0.000139961	NA
12	85438499	rs3765044	4.13091e-11	8	0.00013996	NA
12	85439774	rs2305102	4.13007e-11	8	0.000139958	NA
12	85442312	rs11116691	4.25858e-11	8	0.000143107	NA
12	85443112	rs7132596	7.26153e-08	8	0.0433977	NA
12	85443119	rs7316900	1.26521e-07	8	0.055177	NA
12	85444294	rs1031190	1.26511e-07	8	0.055177	NA
12	85445435	rs17012522	4.12922e-11	8	0.000139957	NA
12	85447749	rs7304576	4.84358e-11	8	0.000134251	NA
12	85448372	rs4761075	4.12838e-11	8	0.000139955	NA
12	85449465	rs7974418	1.26501e-07	8	0.055177	NA
12	85451017	rs6539881	1.20911e-07	8	0.0553152	NA
12	85452065	rs7302315	4.12755e-11	8	0.000139954	NA
12	85452250	rs7133817	9.56911e-08	8	0.0487902	NA
12	85452631	rs66617212	4.76843e-11	8	0.000153725	NA
12	85453272	rs12229923	4.12672e-11	8	0.000139952	NA
12	85456887	rs11609088	3.60901e-11	8	0.000132478	NA
12	85460172	rs7965562	3.25083e-11	8	0.000130466	NA
12	85464044	rs12814669	4.26457e-11	8	0.000142959	NA
12	85465237	rs12231122	3.60823e-11	8	0.000132477	NA
12	85466034	rs718552	1.08731e-07	8	0.0525046	NA
12	85466118	rs718553	3.60746e-11	8	0.000132475	NA
12	85466723	rs17012533	3.60669e-11	8	0.000132474	NA
12	85467544	rs12227986	3.60593e-11	8	0.000132472	NA
12	85468384	rs168613	1.08723e-07	8	0.0525046	NA
12	85473497	rs11612309	4.11831e-11	8	0.000138821	NA
12	85477517	rs796567	1.08587e-07	8	0.0524935	NA
12	85479153	rs11116701	4.11744e-11	8	0.00013882	NA
12	85479659	rs777035	1.98333e-07	8	0.0418215	NA
12	85480732	rs12823471	4.63718e-11	8	9.39571e-05	NA
12	85483398	rs11116702	4.01257e-11	8	0.000132401	NA
12	85485057	rs1073457	3.88767e-11	8	0.00020723	NA
12	85485396	rs1073458	4.11658e-11	8	0.000138818	NA
12	85485664	rs4761113	4.11571e-11	8	0.000138817	NA
12	85485723	rs4761114	4.11486e-11	8	0.000138816	NA
12	85486119	rs4761115	2.9812e-11	8	0.000124446	NA
12	85486611	rs10862955	5.96617e-11	8	0.000183389	NA
12	85486964	rs11532387	1.03163e-10	8	0.000252215	NA
12	85487408	rs11116704	4.81995e-11	8	0.000180416	NA
12	85487996	rs67205746	4.11401e-11	8	0.000138814	NA
12	85489786	rs10779148	4.81898e-11	8	0.000180414	NA
12	85489981	rs359990	8.7088e-08	8	0.0496813	NA
12	85490035	rs10862956	4.81803e-11	8	0.000180413	NA
12	85490863	rs7133493	5.1587e-11	8	0.000157834	NA
12	85491842	rs11116707	4.81708e-11	8	0.000180411	NA
12	85492094	rs34798402	4.11316e-11	8	0.000138813	NA
12	85494454	rs7956568	4.81613e-11	8	0.00018041	NA
12	85495873	rs11116708	2.06141e-10	8	0.000153836	NA
12	85496046	rs7310124	4.38196e-11	8	0.000130204	NA
12	85496496	rs7299044	1.34194e-09	8	0.000799858	NA
12	85497371	rs56071315	4.11232e-11	8	0.000138811	NA
12	85499132	rs4761077	4.65808e-11	8	0.000180939	NA
12	85499480	rs11116712	6.60789e-11	8	0.00017036	NA
12	85502666	rs7313036	5.093e-11	8	0.000169123	NA
12	85502803	rs1389798	4.2974e-11	8	0.000177718	NA
12	85504616	rs35312483	4.11149e-11	8	0.00013881	NA
12	85505386	rs359992	1.14334e-07	8	0.0499871	NA
12	85507438	rs11116715	4.00157e-11	8	0.000139191	NA
12	85508453	rs137964626	8.52049e-10	8	0.00140165	NA
12	85509686	rs7135053	5.0058e-11	8	0.000174837	NA
12	85510696	rs5799720	7.98129e-11	8	0.000244896	NA
12	85512367	rs10506912	5.37733e-11	8	0.000180865	NA
12	85513015	rs2048123	4.829e-11	8	0.000139116	NA
12	85516904	rs17012589	4.16846e-11	8	0.000124524	NA
12	85517642	rs1507209	1.27976e-07	8	0.0506244	NA
12	85519294	rs4761119	1.79195e-06	8	0.0402506	NA
12	85520610	rs34096379	4.25186e-11	8	0.000121347	NA
12	85522932	rs11116719	3.17889e-11	8	0.000138669	NA
12	85523025	rs11116720	4.34013e-11	8	0.000166449	NA
12	85523681	rs11116721	4.06999e-11	8	0.000119788	NA
12	85524140	rs1507213	1.94495e-07	8	0.0462099	NA
12	85524400	rs1011316	1.17478e-07	8	0.0451079	NA
12	85526857	rs189648	1.14276e-07	8	0.0479733	NA
12	85527315	rs7136515	3.82067e-11	8	0.000132675	NA
12	85527897	rs1690835	1.29283e-07	8	0.0565956	NA
12	85528713	rs1032957	4.4985e-11	8	0.000171806	NA
12	85529349	rs11116722	3.75131e-11	8	0.000136418	NA
12	85529415	rs11116723	1.96416e-10	8	0.000212736	NA
12	85529494	rs200844193	1.08777e-07	8	0.00308795	NA
12	85529968	rs10660033	4.96671e-08	8	0.0230664	NA
12	85530198	rs6539882	4.62378e-11	8	0.000164619	NA
12	85530856	rs11116724	4.20091e-11	8	0.000131867	NA
12	85531790	rs168615	7.98972e-08	8	0.02896	NA
12	85533362	rs1690836	6.48149e-08	8	0.0267271	NA
12	85533785	rs34805575	2.01438e-10	8	5.10217e-05	NA
12	85533788	12_85533788_T_TG	2.20134e-07	8	0.00210414	NA
12	85534169	rs60407077	4.75168e-11	8	0.000106969	NA
12	85535406	rs11116726	3.95608e-11	8	0.000127244	NA
12	85535715	rs34444769	7.47222e-08	8	0.0273581	NA
12	85535814	rs7972422	4.07528e-11	8	0.000159944	NA
12	85535851	rs7972439	3.95531e-11	8	0.000127243	NA
12	85536557	rs10862958	3.38084e-11	8	0.000156551	NA
12	85537627	rs10862959	7.03053e-11	8	0.000197271	NA
12	85538620	rs1507216	5.48872e-11	8	0.000165827	NA
12	85540070	rs2660460	1.54856e-06	8	0.0223717	NA
12	85540593	rs12811039	5.10653e-11	8	0.000167843	NA
12	85543511	rs201020014	3.18102e-07	8	0.0169754	NA
12	85544429	rs2404772	1.75219e-11	8	0.000122723	NA
12	85545245	rs11116731	7.584e-12	8	7.73724e-05	NA
12	85545729	rs7974623	1.48339e-11	8	0.000125852	NA
12	85545772	rs7959325	1.55317e-11	8	0.000134568	NA
12	85548077	rs34160749	1.52062e-11	8	0.00017626	NA
12	85549810	rs2660449	7.97819e-07	8	0.0214291	NA
12	85549891	rs10160886	1.3586e-11	8	0.000110351	NA
12	85550132	rs2174754	1.20591e-11	8	8.92067e-05	NA
12	85550340	rs3064007	1.4251e-11	8	0.00011607	NA
12	85552663	rs147276344	1.84314e-11	8	0.000149959	NA
12	85554331	rs2404773	1.36132e-11	8	0.000104629	NA
12	85558103	rs2708496	1.02685e-06	8	0.0275698	NA
12	85564834	rs7302312	1.95696e-06	8	0.0190936	NA
12	85566208	rs12817187	1.04564e-11	8	0.000104551	NA
12	85569032	rs1507214	1.11462e-11	8	7.69857e-05	NA
12	85572799	rs12823090	3.35717e-12	8	6.80296e-05	NA
12	85575028	rs2660459	1.85302e-06	8	0.0255687	NA
12	85575918	rs2660455	2.07518e-06	8	0.0220773	NA
12	85576492	rs11609649	3.67588e-11	8	0.000136208	NA
12	85577001	rs7966105	8.60793e-12	8	6.0514e-05	NA
12	85581601	rs4761123	5.40023e-12	8	6.83685e-05	NA
12	85584350	rs10862961	2.7251e-07	8	0.0272649	NA
12	85594476	rs1605398	6.09302e-07	8	0.000950328	NA
12	85595862	rs2660463	6.76241e-07	8	0.000927964	NA
12	85603531	rs1354839	5.2105e-13	8	3.33358e-05	NA
12	85611010	rs12320670	4.88231e-13	8	1.84609e-05	NA
12	85621934	rs12827555	1.9446e-07	8	0.000151471	NA
12	85625315	rs7311887	1.20247e-12	8	1.59238e-05	NA
12	85628533	rs67463599	2.03182e-12	8	2.17034e-05	NA
12	85629241	rs1159869	2.74078e-12	8	1.911e-05	NA
12	85629455	rs1159868	2.73909e-12	8	1.91096e-05	NA
12	85631285	rs7315741	1.36695e-12	8	1.74473e-05	NA
12	85641874	rs6539886	2.2111e-12	8	1.90783e-05	NA
12	85643509	rs11116753	1.94686e-12	8	1.81209e-05	NA
12	85647810	rs7488598	2.55768e-12	8	1.90055e-05	NA
12	85648473	rs12827426	3.97773e-12	8	1.96496e-05	NA
12	85648831	rs12814335	4.60427e-12	8	1.87813e-05	NA
12	85649748	rs7487061	4.13405e-12	8	1.80599e-05	NA
12	85657198	rs34038703	2.44439e-12	8	1.05905e-05	NA
12	85660447	rs56166460	3.4982e-07	8	0.000236408	NA
12	85661373	rs4761127	2.44316e-12	8	1.3267e-05	NA
12	85661849	rs7484730	2.80543e-12	8	1.68565e-05	NA
12	85665369	rs7486805	8.23942e-13	8	1.24506e-05	NA
12	85670336	rs12315575	9.8938e-13	8	1.54693e-05	NA
12	85670678	rs150390633	7.21754e-10	8	0.000264041	NA
12	85671452	rs4074726	3.09663e-12	8	2.36245e-05	NA
12	85671807	rs4076027	1.71764e-12	8	1.51833e-05	NA
12	85674707	rs12810608	5.01722e-12	8	2.13475e-05	NA
12	85681136	rs35338871	1.83884e-11	8	8.9202e-05	NA
12	85681153	rs35388734	1.78572e-11	8	8.0972e-05	NA
12	85682310	rs7486483	2.99404e-12	8	2.93064e-05	NA
12	85682658	rs6539889	2.97813e-12	8	3.17055e-05	NA
12	85688680	rs11608487	4.30038e-11	8	0.000153658	NA
12	85688951	rs1512732	3.16463e-12	8	2.60363e-05	NA
12	85690132	rs73165949	8.71131e-12	8	0.000140142	NA
12	85690598	rs34172041	8.64689e-10	8	0.00331496	NA
12	85690698	rs34528045	9.10739e-13	8	1.91023e-05	NA
12	85694102	rs67437940	2.99459e-06	8	0.00189595	NA
12	85695613	rs1011728	4.05632e-07	8	0.000173124	NA
12	85696565	rs7306109	1.6183e-11	8	2.10172e-05	NA
12	85697921	rs10779155	2.76266e-11	8	2.37909e-05	NA
12	85698265	rs34688666	4.37491e-11	8	8.59006e-05	NA
12	85699058	rs12824401	5.462e-11	8	9.98523e-05	NA
12	85699744	rs7316291	5.2275e-11	8	2.75065e-05	NA
12	85700801	rs11359135	4.54216e-11	8	6.90257e-05	NA
12	85702265	rs4761130	4.53371e-11	8	2.4292e-05	NA
12	85702371	rs1512734	4.98954e-11	8	7.98899e-05	NA
12	85702717	rs4761131	1.8053e-10	8	0.000197409	NA
12	85704875	rs11608773	3.0369e-11	8	5.42864e-05	NA
12	85705255	rs10862966	5.58571e-11	8	1.87045e-05	NA
12	85711666	rs4374010	1.92342e-09	8	0.000151813	NA
12	85711715	rs4604966	9.14339e-09	8	0.000165349	NA
12	85712065	rs10862967	6.17396e-11	8	1.53302e-05	NA
12	85713709	rs34027134	6.72874e-11	8	7.65753e-05	NA
12	85714770	rs10862968	1.67945e-10	8	2.78453e-05	NA
12	85714780	rs34990032	5.71097e-11	8	7.17597e-05	NA
12	85716764	rs1512735	1.07987e-10	8	4.80631e-05	NA
12	85717715	rs146806911	1.65402e-10	8	0.000201727	NA
12	85719906	rs56390486	3.18776e-07	8	7.34091e-05	NA
12	85720579	rs12820475	2.27721e-07	8	5.97133e-05	NA
12	85724305	rs7971039	1.90552e-07	8	5.5338e-05	NA
12	85727948	rs17252053	9.92553e-07	8	0.000720868	NA
12	85734069	rs1512719	1.04602e-06	8	0.000338723	NA
12	85736477	rs10862971	1.24922e-06	8	0.000612737	NA
12	85737258	rs10779159	9.1823e-07	8	0.000319926	NA
12	85737890	rs7309698	3.54146e-08	8	0.00136674	NA
12	85738556	rs10746341	1.31712e-06	8	0.000287748	NA
12	85738907	rs2405049	1.02185e-06	8	0.000335715	NA
12	85743717	rs10779160	6.2907e-07	8	0.000450865	NA
12	85744881	rs1913133	3.3463e-07	8	0.000419225	NA
12	85745678	rs67968151	2.39753e-08	8	0.000748093	NA
12	85746161	rs1877481	2.88684e-07	8	0.000420417	NA
12	85748973	rs1913132	1.85825e-08	8	0.00133398	NA
12	85749398	rs10862975	1.0604e-06	8	0.000276192	NA
12	85751746	rs1512718	1.58377e-06	8	0.000219585	NA
12	85752285	rs78636743	1.73707e-06	8	0.000450343	NA
12	85752672	rs10862976	1.56865e-06	8	0.000229155	NA
12	85754640	rs10746342	1.29671e-06	8	0.00341973	NA
12	85755859	rs1913134	1.52589e-08	8	0.00156363	NA
12	85756685	rs10459170	1.27064e-06	8	0.000359136	NA
12	85757030	rs10459216	1.01589e-06	8	0.000328408	NA
12	85757448	rs1512721	2.06393e-08	8	0.00151869	NA
12	85785910	rs111228077	2.73303e-06	8	0.000919381	NA
12	85786590	rs11116805	1.20999e-06	8	0.000542314	NA
12	85788381	rs7966534	1.54911e-06	8	0.00055285	NA
12	85788455	rs7952944	1.20993e-06	8	0.000542312	NA
12	85790171	rs201137243	8.80171e-07	8	0.00014566	NA
12	85793197	rs7958126	1.26458e-06	8	0.000543043	NA
12	85795615	rs11116806	1.94033e-06	8	0.000734612	NA
12	85796979	rs11116808	1.05049e-06	8	0.000560978	NA
12	85805982	rs2203199	1.05043e-06	8	0.000560976	NA
12	85807192	rs11116812	8.91054e-07	8	0.000496281	NA
12	85807580	rs74112007	8.91008e-07	8	0.000496279	NA
12	85807751	rs74112008	6.73077e-07	8	0.000316171	NA
12	85808404	rs74112009	6.75914e-07	8	0.000444963	NA
12	85811210	rs146940354	1.27857e-06	8	0.000593447	NA
12	85812835	rs1512728	1.05038e-06	8	0.000560973	NA
12	85813819	rs11116815	1.05033e-06	8	0.000560971	NA
12	85818109	rs1512729	7.71224e-07	8	0.000482645	NA
12	85821097	rs7137589	7.71183e-07	8	0.000482643	NA
12	85821181	rs7137707	7.87137e-07	8	0.000502197	NA
12	85822460	rs112541610	9.07871e-07	8	0.000545532	NA
12	85822510	rs11116821	1.53849e-06	8	0.000612697	NA
12	85822772	rs11116822	9.07824e-07	8	0.00054553	NA
12	85825875	rs1398437	7.81794e-07	8	0.000493916	NA
12	85827341	rs112275685	5.90818e-07	8	0.000264639	NA
12	85828044	rs56084151	1.05987e-06	8	0.000497764	NA
12	85829503	rs11116825	8.59438e-07	8	0.00051768	NA
12	85830803	rs11116826	9.07777e-07	8	0.000545527	NA
12	85831681	rs183865610	6.21595e-07	8	0.000150189	NA
12	85832692	rs12228238	9.07744e-07	8	0.000545525	NA
12	85832952	rs12228834	7.71142e-07	8	0.00048264	NA
12	85832961	rs12228532	7.71101e-07	8	0.000482638	NA
12	85838470	rs1398443	9.07698e-07	8	0.000545522	NA
12	85841365	rs12230759	1.02199e-06	8	0.000594307	NA
12	85841463	rs11116830	1.02193e-06	8	0.000594305	NA
12	85848248	rs954902	1.51547e-06	8	0.000702752	NA
12	85848802	rs11116831	1.17095e-06	8	0.000481263	NA
12	85852422	rs74112028	1.0313e-06	8	0.000516911	NA
12	85853732	rs74112030	1.08618e-06	8	0.000538069	NA
12	85855804	rs74112031	1.25243e-06	8	0.000549329	NA
12	85858820	rs12230925	1.56783e-06	8	0.000729979	NA
12	85873291	rs60552633	1.44792e-06	8	0.00066782	NA
12	85873925	rs55897040	1.44786e-06	8	0.000667817	NA
12	85877237	rs59712244	1.29299e-06	8	0.000656585	NA
12	85883863	rs11116842	1.29293e-06	8	0.000656582	NA
12	85884507	rs11116843	1.27003e-06	8	0.000645401	NA
12	85884858	rs11116844	1.29286e-06	8	0.000656579	NA
12	85885635	rs74813881	1.2928e-06	8	0.000656577	NA
12	85887583	rs79996161	1.57065e-06	8	0.00055199	NA
12	85889505	rs111601198	2.47345e-06	8	0.000877858	NA
12	85893589	rs74112063	1.57057e-06	8	0.000551988	NA
12	85895211	rs12229603	1.36311e-06	8	0.000541128	NA
12	85895595	rs11116848	2.12002e-06	8	0.00069968	NA
12	85899173	rs57279875	1.30636e-06	8	0.000564086	NA
12	85907827	rs74112083	2.19975e-06	8	0.000840298	NA
12	85908231	rs11116852	1.82029e-06	8	0.000671488	NA
12	85909987	rs74112086	1.82021e-06	8	0.000671485	NA
12	85912432	rs7961629	1.3713e-06	8	0.000627472	NA
12	85912600	rs57059247	1.36305e-06	8	0.000541126	NA
12	85913807	rs7300664	9.61888e-07	8	0.000232592	NA
12	85914677	rs73363880	1.02045e-06	8	0.000229004	NA
12	85914941	rs76647836	5.36908e-07	8	0.000545466	NA
12	85915376	rs12231418	1.07328e-06	8	0.000476286	NA
12	85916055	rs7964284	1.10702e-06	8	0.000241944	NA
12	85918054	rs7308668	1.67321e-06	8	0.000389195	NA
12	85918138	rs7297228	1.29147e-06	8	0.000296061	NA
12	85918661	rs56251198	1.2914e-06	8	0.000296059	NA
12	85919312	rs7976869	1.3604e-06	8	0.000306421	NA
12	85920050	rs148668267	1.29134e-06	8	0.000296057	NA
12	85920848	rs111755014	1.29128e-06	8	0.000296055	NA
12	85922053	rs9783509	9.82952e-07	8	0.00026552	NA
12	85922246	rs9783419	7.68117e-07	8	0.000228122	NA
12	85922275	rs9783520	8.50385e-07	8	0.000259757	NA
12	85922318	rs9783420	6.74717e-07	8	0.000289537	NA
12	85922320	rs9783510	6.74681e-07	8	0.000289535	NA
12	85927336	rs12229467	1.37292e-06	8	0.000280381	NA
12	85927555	rs12228209	1.00711e-06	8	0.000236974	NA
12	85928510	rs11116860	8.68107e-07	8	0.000341704	NA
12	85929177	rs7486870	8.69384e-07	8	0.000278694	NA
12	85929197	rs60528613	8.69339e-07	8	0.000278692	NA
12	85929359	rs11116861	7.73255e-07	8	0.000305334	NA
12	85930074	rs11116863	6.86149e-07	8	0.000267909	NA
12	85931383	rs11116864	6.86112e-07	8	0.000267908	NA
12	85931484	rs11116865	6.86075e-07	8	0.000267906	NA
12	85932257	rs7489034	6.86038e-07	8	0.000267904	NA
12	85933326	rs7484736	6.86002e-07	8	0.000267902	NA
12	85933850	rs111343341	6.85965e-07	8	0.0002679	NA
12	85933925	rs11116866	6.85928e-07	8	0.000267898	NA
12	85934043	rs11116867	6.61572e-07	8	0.000263384	NA
12	85935223	rs73367235	8.4764e-07	8	0.000345226	NA
12	85935952	rs73367237	7.49515e-07	8	0.000275238	NA
12	85936035	rs74112222	7.49475e-07	8	0.000275236	NA
12	85937114	rs7487581	7.49435e-07	8	0.000275234	NA
12	85937614	rs11116869	7.49396e-07	8	0.000275232	NA
12	85938055	rs73367241	7.49356e-07	8	0.000275231	NA
12	85939419	rs11116870	7.49317e-07	8	0.000275229	NA
12	85940380	rs199565726	2.37819e-08	8	5.95908e-05	NA
12	85940382	rs113608343	7.49277e-07	8	0.000275227	NA
12	85940945	rs73367246	7.49238e-07	8	0.000275225	NA
12	85941487	rs11116873	5.88315e-07	8	0.000403723	NA
12	85942047	rs73367251	1.19426e-06	8	0.000853388	NA
12	85942872	rs11116874	7.49198e-07	8	0.000275223	NA
12	85943178	rs11116875	1.04458e-06	8	0.000254076	NA
12	85943510	rs11116876	7.49159e-07	8	0.000275221	NA
12	85944496	rs11116878	1.89722e-06	8	0.000746487	NA
12	85944497	rs57527697	1.89713e-06	8	0.000746484	NA
12	85946396	rs7485150	7.39237e-07	8	0.000272298	NA
12	85946698	rs7485219	7.44932e-07	8	0.000273549	NA
12	85947567	rs60683378	7.39197e-07	8	0.000272296	NA
12	85947814	rs7972133	7.39158e-07	8	0.000272294	NA
12	85948348	rs11116880	7.39118e-07	8	0.000272293	NA
12	85948697	rs11116881	7.39078e-07	8	0.000272291	NA
12	85948881	rs73367261	7.14222e-07	8	0.000267715	NA
12	85949845	rs12231930	6.39313e-07	8	0.000291119	NA
12	85950007	rs3884595	7.39039e-07	8	0.000272289	NA
12	85950272	rs7486989	6.39278e-07	8	0.000291117	NA
12	85950690	rs11116882	7.38999e-07	8	0.000272287	NA
12	85950775	rs74112251	6.82375e-07	8	0.000297637	NA
12	85951615	rs11116884	7.3896e-07	8	0.000272285	NA
12	85952960	rs12227817	7.3892e-07	8	0.000272284	NA
12	85953925	rs11116885	6.39243e-07	8	0.000291115	NA
12	85954692	rs73367266	7.38881e-07	8	0.000272282	NA
12	85956013	rs59237981	7.14183e-07	8	0.000267713	NA
12	85956649	rs12227813	7.38841e-07	8	0.00027228	NA
12	85956690	rs12228112	7.38802e-07	8	0.000272278	NA
12	85957254	rs11116887	3.70811e-07	8	0.000199227	NA
12	85957853	rs11116888	7.38763e-07	8	0.000272276	NA
12	85958134	rs59973988	1.90996e-06	8	0.000534799	NA
12	85958487	rs74112259	6.39208e-07	8	0.000291113	NA
12	85958544	rs73367273	7.38723e-07	8	0.000272274	NA
12	85958726	rs59846618	6.76139e-07	8	0.000265618	NA
12	85958774	rs59403304	7.38684e-07	8	0.000272273	NA
12	85959340	rs7486887	7.38645e-07	8	0.000272271	NA
12	85960067	rs7137284	7.38606e-07	8	0.000272269	NA
12	85960243	rs11116889	7.14145e-07	8	0.000267712	NA
12	85960352	rs11116890	7.38567e-07	8	0.000272267	NA
12	85961053	rs60503950	7.38527e-07	8	0.000272265	NA
12	85962100	rs11116892	7.38488e-07	8	0.000272264	NA
12	85963001	rs73368476	7.38449e-07	8	0.000272262	NA
12	85963276	rs147611539	7.3841e-07	8	0.00027226	NA
12	85965740	rs57608040	7.38371e-07	8	0.000272258	NA
12	85966225	rs59788521	6.06209e-07	8	0.000343181	NA
12	85967995	rs11116895	7.08221e-07	8	0.000197228	NA
12	85969012	rs11116896	7.08183e-07	8	0.000197226	NA
12	85969584	rs73368490	7.08145e-07	8	0.000197225	NA
12	85972039	rs73368493	7.08108e-07	8	0.000197223	NA
12	85972293	rs7304792	7.0807e-07	8	0.000197221	NA
12	85972642	rs7136448	7.08032e-07	8	0.00019722	NA
12	85973023	rs11116898	8.85181e-07	8	0.000226508	NA
12	85974931	rs11116899	7.07995e-07	8	0.000197218	NA
12	85975126	rs11116900	3.61946e-07	8	0.000223431	NA
12	85975659	rs11116901	6.04553e-07	8	0.000210971	NA
12	85975958	rs11116902	7.07957e-07	8	0.000197216	NA
12	85977440	rs11116904	6.94197e-07	8	0.000195611	NA
12	85977760	rs74112274	7.07919e-07	8	0.000197214	NA
12	85979358	rs56830095	7.07882e-07	8	0.000197213	NA
12	85979713	rs11116906	7.19965e-07	8	0.000196922	NA
12	85980759	rs11116907	7.97196e-07	8	0.000173801	NA
12	85980889	rs11116909	6.04519e-07	8	0.000210969	NA
12	85981357	rs2014245	4.87993e-07	8	0.000157625	NA
12	85983562	rs11116911	8.59348e-07	8	0.000228505	NA
12	85986368	rs60202749	7.2164e-07	8	0.000240369	NA
12	85986982	rs57741929	2.00937e-06	8	0.00045881	NA
12	85988020	rs58809157	8.44818e-07	8	0.00022481	NA
12	85988147	rs55897445	8.44774e-07	8	0.000224808	NA
12	85988205	rs74112289	7.21601e-07	8	0.000240368	NA
12	85988699	rs12231815	7.21562e-07	8	0.000240366	NA
12	85992478	rs11116916	7.05054e-07	8	0.000199425	NA
12	85993616	rs140512554	6.2508e-07	8	0.000217076	NA
12	85994134	rs11116918	6.25046e-07	8	0.000217074	NA
12	85995633	rs9943779	8.72464e-07	8	0.000233382	NA
12	85995733	rs9943770	8.72419e-07	8	0.00023338	NA
12	85995817	rs9943733	7.73152e-07	8	0.000253682	NA
12	85996807	rs10863013	5.02046e-07	8	0.000148121	NA
12	85996838	rs10863014	5.02017e-07	8	0.000148119	NA
12	85997081	rs111892674	5.01988e-07	8	0.000148118	NA
12	85997905	rs9943736	5.01959e-07	8	0.000148116	NA
12	85998745	rs11116920	5.01929e-07	8	0.000148115	NA
12	85999321	rs73370437	5.019e-07	8	0.000148113	NA
12	85999651	rs11832415	5.01871e-07	8	0.000148112	NA
12	85999782	rs34478391	5.01842e-07	8	0.00014811	NA
12	86000561	rs59605166	9.82523e-07	8	0.000230697	NA
12	86002065	rs74112295	3.59467e-07	8	0.000158538	NA
12	86002079	rs58454033	5.01813e-07	8	0.000148109	NA
12	86003863	rs73370442	4.46404e-07	8	0.000121641	NA
12	86004846	rs61338698	4.54065e-07	8	0.000122679	NA
12	86005107	rs11116924	3.23821e-07	8	0.000131357	NA
12	86006117	rs11116925	4.1062e-07	8	0.000126832	NA
12	86006425	rs11116926	4.10603e-07	8	0.000126831	NA
12	86006601	rs11116927	4.10579e-07	8	0.000126829	NA
12	86009959	rs59312748	2.43026e-07	8	0.000106159	NA
12	86011158	rs12231153	2.67462e-07	8	7.88533e-05	NA
12	86011200	rs12231156	2.73672e-07	8	7.66347e-05	NA
12	86012365	rs11116932	2.71155e-07	8	7.4175e-05	NA
12	86013065	rs73370465	2.67341e-07	8	7.65821e-05	NA
12	86013557	rs2405253	4.28441e-07	8	9.88845e-05	NA
12	86061787	rs200538565	1.33836e-06	8	0.000162802	NA
12	86061813	rs7312964	2.72771e-06	8	0.000557551	NA
12	86064042	rs201082507	1.99441e-06	8	0.000318013	NA
12	115363583	rs5801096	1.10945e-08	1	0.000745398	NA
12	115365549	rs7970471	1.08211e-08	1	0.000742822	NA
12	115368787	rs7964325	8.68631e-09	1	0.000520954	NA
12	115370347	rs7959016	8.46177e-09	1	0.000607123	NA
12	115373781	rs2195097	2.20591e-08	1	0.00027976	NA
12	115376084	rs12318789	6.20963e-09	1	0.000571497	NA
12	115377676	rs4331155	7.23249e-09	1	0.000527052	NA
12	115378037	rs10850407	3.44112e-08	1	0.000844895	NA
12	115380393	rs10850408	3.73414e-08	1	0.000160723	NA
12	115384969	rs11833922	8.51755e-08	1	0.00056832	NA
12	115387796	rs10850411	5.04808e-09	1	0.000125757	NA
12	115387853	rs10735087	1.26454e-07	1	0.000541566	NA
12	115387879	rs34563166	4.48798e-09	1	0.000112205	NA
12	115395976	rs12227604	2.18412e-08	1	0.000367168	NA
12	115395989	rs11067340	2.6545e-08	1	8.02068e-05	NA
12	115396546	rs1317504	1.83415e-08	1	0.000355177	NA
12	115398341	rs10850416	9.95349e-09	1	0.000240055	NA
12	115398464	rs10850417	2.2097e-10	1	7.78105e-05	NA
12	115398858	rs10850418	1.1202e-08	1	0.000330763	NA
12	115399316	rs4766749	2.53181e-10	1	7.69926e-05	NA
12	115401195	rs7962589	1.43291e-16	1	1.27603e-06	5
12	115401716	rs1896315	6.88048e-10	1	0.00179071	NA
12	115403066	rs10744842	6.7458e-10	1	0.00180137	NA
12	115403213	rs1896316	6.87942e-10	1	0.0017907	NA
12	115403431	rs1896317	6.73271e-10	1	0.00172502	NA
12	115403834	rs10774787	9.30202e-09	1	0.000157927	NA
12	115404618	rs1863709	6.64723e-10	1	0.00184362	NA
12	115406218	rs11067350	2.99033e-10	1	8.53271e-05	NA
12	115406445	rs7961786	7.21238e-10	1	0.00206722	NA
12	115406480	rs7961796	1.79892e-09	1	9.3818e-05	NA
12	115406487	rs7974645	1.44228e-09	1	0.000105789	NA
12	115406786	rs7965190	5.35235e-10	1	0.00170074	NA
12	115410956	rs1896328	1.73385e-16	1	1.42518e-06	5
12	115411283	rs4767287	5.86709e-10	1	0.00167433	NA
12	115412743	rs10744843	1.88327e-16	1	2.90499e-06	5
12	115412821	rs7295332	3.68351e-10	1	8.54851e-05	NA
12	115413012	rs10850419	4.12509e-10	1	7.50392e-05	NA
12	115413478	rs1946435	5.13175e-10	1	0.00210062	NA
12	115414784	rs1896333	1.81626e-16	1	3.42952e-06	NA
12	115415141	rs1896334	7.12426e-10	1	0.00243823	NA
12	115415633	rs7970804	3.93693e-10	1	0.000102816	NA
12	115415930	rs7970284	3.36127e-10	1	9.44465e-05	NA
12	115416413	rs1946436	1.86483e-08	1	0.000137591	NA
12	115417183	rs1896335	3.79586e-10	1	0.000154812	NA
12	115417334	rs1896336	3.2893e-10	1	9.16132e-05	NA
12	115417604	rs1896339	6.72944e-09	1	0.000140993	NA
12	115417971	rs1896340	5.47285e-09	1	0.000143776	NA
12	115418069	rs1896342	4.27096e-10	1	0.00223559	NA
12	115418577	rs1317713	4.19926e-19	1	2.74138e-08	5
12	115418686	rs1317714	3.11026e-19	1	2.5772e-08	5
12	115418799	rs1317715	3.11416e-19	1	2.19778e-08	5
12	115418870	rs56363935	3.33545e-19	1	2.28385e-08	5
12	115418874	rs55674676	3.10689e-19	1	2.57693e-08	5
12	115419070	rs2384503	2.30436e-10	1	0.00148803	NA
12	115419318	rs10507255	8.2816e-11	1	4.25135e-05	NA
12	115419359	rs7957333	3.10834e-19	1	2.57666e-08	5
12	115419496	rs7975876	1.06481e-18	1	6.47555e-08	5
12	115419575	rs7958480	1.66735e-08	1	0.000396894	NA
12	115419641	rs7973082	5.33453e-19	1	1.82927e-08	5
12	115419713	rs7957733	5.31867e-19	1	1.82903e-08	5
12	115419818	rs2098989	5.31593e-19	1	1.8288e-08	5
12	115419855	rs2098990	5.32132e-19	1	1.77735e-08	5
[truncated: 602 more rows]

## Sheet: Supplementary Data 3
Supplementary Data 3. 56 C-GWAS suggestively significant lead SNPs and their replication results
Both C-GWAS P and MinGWAS P is calibrated using getCoef function as described in Methods section. Therefore, they can be directly compared to any conventional GWAS p-values under the same α.
Effect consistency show the p-value of the hypothesis that test H0: correlation between 78 t-statistics of testing SNP in discovery (Meta) and replication (RS) is 0.
Effect consistency p-values is determined using 1e7 times of simulation, where the correlation under the null is derived from two simulated t-statistics vectors based on Psi in discovery and replication .
Effect consistency p<0.5 indicate the evidence of effect consistency. It's resonable to use 0.5 since that in conventional case, replicated effect is in the half probability to have the same direction with the effect in discovery.
Combined P represent the combined evidences from RS, PSU+IUPUI and NSPT+NHC+TZL using Fisher’s combined test as described in Method section
RS indicated replicated p-values in RS cohorts using C-GWAS
P-values in PSU+IUPUI and NSPT+NHC+TZL is Bonferroni corrected as described in Method section
			Discovery					Replication
Nearest Gene	Position	SNP	EA	OA	EA freq	C-GWAS P	MinGWAS P	Effect consistency	Combined P	RS	PSU+IUPUI	NSPT+NHC+TZL
PRDM16	1p36.32	rs10797388	T	C	0.278	9.38e-08	1.28e-05	0.00458	2.07e-33	6.17e-06	3.16e-07	2.99e-25
CASZ1	1p36.22	rs143353512	A	G	0.03138	2.69e-07	7.34e-07	0.173	0.00131	0.724	0.962	2.64e-05
EIF4G3	1p36.12	rs11462489	A	T	0.4014	2.39e-06	8.14e-06	0.525	0.203	0.517	0.179	0.153
NFIA	1p31.3	rs2989477	T	A	0.457	1.8e-06	0.0128	0.821	2.1e-24	0.541	1.34e-12	1.45e-15
RPE65	1p31.2	rs3125890	T	C	0.3986	1.12e-09	3.02e-06	0.0002	3.46e-08	0.00184	0.137	4.8e-07
LHX8	1p31.1	rs143810014	C	G	0.4895	2.55e-06	0.0588	0.135	1.01e-05	0.28	0.00123	0.00019
TBX15	1p12	rs1146311	G	T	0.486	2.31e-08	2.83e-06	0.212	6.39e-10	0.0161	0.00106	9.48e-08
DENND1B	1q31.3	rs66660353	C	CT	0.2108	1.19e-06	0.000803	0.00468	3.66e-49	1.68e-05	1.11e-16	2.65e-32
TBCE	1q42.3	rs2055127	C	T	0.4975	8.73e-07	0.000257	0.0751	0.347	0.193	0.332	0.544
SIX2	2p21	rs921119	C	T	0.3006	1.89e-14	0.00356	0.395	3.99e-31	0.00232	2.3e-09	2.4e-23
SH3RF3	2q12.3	rs202082296	A	AG	0.1931	1.77e-06	0.00115	0.0717	0.139	0.368	0.545	0.0394
TEX41	2q22.3	rs1371044	A	G	0.2274	1.22e-10	0.000239	0.0134	3.33e-12	0.184	3.46e-06	9.17e-09
MTX2	2q31.1	rs970797	T	G	0.434	3.46e-19	1.13e-05	0.0744	4.25e-76	1.23e-06	7.02e-14	2.9e-61
ZC3H15	2q32.1	rs12693444	A	C	0.2993	2.94e-07	0.000643	0.0321	0.017	0.0311	0.0549	0.258
SATB2	2q33.1	rs62178718	G	A	0.4512	1.45e-06	0.000481	0.00728	1.45e-05	0.31	0.00313	0.000102
PTH2R	2q34	rs7557972	T	C	0.02825	5.1e-07	0.000971	0.704	0.0436	0.923	0.185	0.00895
PAX3	2q36.1	rs34460569	T	C	0.2254	4.19e-19	1.7e-14	4.91e-05	2.22e-37	9.17e-11	2.54e-12	2.17e-19
FARSB	2q36.1	rs3768976	G	A	0.3305	6.2e-09	5.27e-06	0.341	3.12e-11	0.0328	0.00404	4.76e-10
RUVBL1	3q21.3	rs147411501	A	G	0.1184	8.91e-07	1.07e-05	0.00814	1.03e-31	0.000538	4.63e-07	1.28e-25
ZNF718	4p16.3	rs57839456	G	C	0.1515	3.32e-08	0.000163	0.228	0.396	0.232	0.64	0.296
INTU	4q28.1	rs56049331	G	A	0.3798	1.79e-13	1.11e-07	0.00225	1.1e-19	0.000107	4.25e-06	1.79e-13
SFRP2	4q31.3	rs9995821	C	T	0.1827	1.5e-16	1.01e-09	5e-08	1.24e-107	3.21e-09	3.24e-16	3.58e-88
TENM3	4q34.3	rs17278459	G	A	0.1243	2.5e-06	0.0149	0.23	0.0466	0.981	0.0137	0.125
RNF144B	6p22.3	rs2225718	C	T	0.4155	2.98e-09	4.94e-06	0.0154	0.00069	0.0036	0.0998	0.0238
GRM4	6p21.31	rs202098386	CT	C	0.09644	2.62e-06	0.0145	0.0201	0.252	0.128	0.67	0.234
KIF6	6p21.2	rs2092524	A	G	0.3451	6.54e-10	1.37e-05	0.477	3.34e-26	0.357	0.0124	3.31e-27
SUPT3H	6p21.1	rs4441951	G	T	0.1187	3.52e-07	8.26e-05	0.272	6.55e-29	0.133	5.98e-07	3.01e-25
TBX18	6q14.3	rs148633421	A	T	0.09905	2.53e-06	0.00326	0.167	3.11e-07	0.634	0.0181	1.18e-07
EPHA7	6q16.1	rs76828289	C	T	0.02143	4.13e-08	0.00403	0.594	0.373	0.692	0.159	0.358
TBP	6q27	rs34485638	T	C	0.105	2.74e-07	0.00147	0.103	0.183	0.289	0.254	0.165
HDAC9	7p21.1	rs1178102	T	C	0.166	2.05e-08	0.0209	0.0327	3.37e-34	0.0183	8.76e-06	5.64e-31
GLI3	7p14.1	rs62443772	A	T	0.2079	5.13e-07	1.07e-05	0.217	2.96e-08	0.236	1.51e-05	2.87e-05
AUTS2	7q11.22	rs1917407	C	T	0.3501	1.46e-09	1.31e-05	0.000737	0.0588	0.14	0.113	0.146
BPGM	7q33	rs10954464	A	T	0.3554	2.85e-06	0.00251	0.753	0.000186	0.349	0.349	1.5e-05
ROR2	9q22.31	rs10992062	A	G	0.3066	1.79e-08	6.83e-07	0.000542	3.02e-10	2.81e-05	0.00332	7.73e-06
ABLIM1	10q25.3	rs72831074	G	A	0.03468	1.16e-06	0.00996	0.346	0.591	0.502	0.782	0.25
ZNF214	11p15.4	rs10769751	G	A	0.3577	1.25e-07	0.000411	0.000197	0.115	0.308	0.367	0.0533
FADS2	11q12.2	rs174582	G	A	0.2156	1.34e-06	1.3e-05	0.477	0.0329	0.114	0.409	0.0224
CCDC91	12p11.22	rs71039890	AT	A	0.3255	1.09e-11	0.00014	0.00263	1.31e-15	1.35e-05	0.00482	2.28e-11
LRRIQ1	12q21.31	rs12320670	G	A	0.3379	4.88e-13	1.85e-05	0.00312	3.67e-16	9.26e-05	9.05e-05	4.65e-11
TBX3	12q24.21	rs55674676	T	TG	0.4574	3.11e-19	2.58e-08	0.00802	4.08e-18	0.000167	3.38e-07	6.24e-11
CDK2AP1	12q24.31	rs10773002	A	T	0.2464	2.07e-06	0.000307	0.00277	0.000685	0.00984	0.0447	0.0192
DLEU7	13q14.3	rs2812241	T	C	0.1463	2.4e-06	1.96e-05	0.00019	1.36e-05	0.00109	0.00376	0.0223
IRS2	13q34	rs12428305	C	T	0.2616	1.66e-07	4.78e-05	0.0133	4.86e-13	0.00552	0.000117	1.17e-09
PRKCH	14q23.1	rs1091331	C	T	0.2042	1.79e-06	0.00101	0.0222	0.0145	0.0271	0.197	0.0673
BCL11B	14q32.2	rs1599071	A	G	0.3973	6.64e-07	0.0153	0.0369	1.09e-05	0.0231	0.19	1.62e-05
TMCO5A	15q14	rs2937979	G	C	0.1348	7.52e-07	0.000103	0.0374	0.0335	0.0896	0.0432	0.277
ATP8B4	15q21.2	rs8025172	C	T	0.1161	2e-06	3.5e-05	0.0268	0.0204	0.0196	0.498	0.057
RORA	15q22.2	rs8030235	T	C	0.3122	2.52e-06	0.00419	0.0099	0.0472	0.374	0.0818	0.0557
RPGRIP1L	16q12.2	rs7404301	G	A	0.2795	4.37e-11	3.11e-07	0.071	1.07e-10	0.735	0.0004	8.02e-10
SMG6	17p13.3	rs2169357	T	C	0.3585	1.12e-06	0.00143	0.25	2.19e-06	0.00313	0.00989	0.000381
CASC17	17q24.3	rs9674957	A	G	0.3904	8.53e-14	2.71e-09	5.35e-05	9.14e-54	0.000803	7.07e-10	1.84e-45
TCF4	18q21.2	rs1893431	A	G	0.3782	2.09e-06	0.00908	0.163	7.95e-06	0.245	0.191	1.07e-06
KCTD15	19q13.11	rs3810361	T	C	0.3994	4.43e-07	0.00425	0.0631	4.14e-28	0.02	0.000201	4e-26
FOXA2	20p11.21	rs4813454	T	C	0.386	2.62e-11	5.11e-09	1.52e-05	2.66e-15	0.000484	3.84e-06	1.67e-09
DHX35	20q11.23	rs6016078	G	A	0.4746	1.94e-10	0.000333	0.0189	7.76e-26	0.0131	6.08e-06	4.41e-22

## Sheet: Supplementary Data 4
Supplementary Data 4. Study-wide suggestive significant results of C-GWAS and MTAG
All SNPs which p-value lower than 1.35e-6 in C-GWAS or MTAG are provided. Note that MTAG P is the getCoef adjusted p-value of minimum of all MTAG p.
SNPs were divided with different loci number ordered by significance of regional lead SNP in C-GWAS and MTAG respectively.
NA indicates the SNP is not suggestive significant (>1.35e-6) in C-GWAS or MTAG.
Both C-GWAS P and MTAG P (minimal p-values among 30 MTAG p-values) is calibrated using getCoef function as described in Methods section. Therefore, they can be directly compared to any conventional GWAS p-values under the same α.
CHR	BP	SNP	C-GWAS P	C-GWAS loci	MTAG P	MTAG loci
1	3252781	rs10797388	8.80253e-07	23	0.0802665	NA
1	3253889	rs7516150	9.73927e-07	23	0.086249	NA
1	3253941	rs7552331	8.79926e-07	23	0.0597894	NA
1	3254341	rs1572038	6.00901e-07	23	0.0568419	NA
1	3254369	rs1572037	8.91862e-07	23	0.0595631	NA
1	3256250	rs1999526	9.70329e-07	23	0.0642964	NA
1	10725193	rs116460699	1.25849e-06	30	0.0185227	NA
1	61087920	rs2447043	1.04153e-06	25	0.582302	NA
1	61113136	rs693610	7.5867e-07	25	0.57251	NA
1	61115053	rs512593	1.24774e-06	25	0.631885	NA
1	61121928	rs473368	9.66586e-07	25	0.620287	NA
1	61122329	rs580085	9.84551e-07	25	0.616505	NA
1	68874508	rs3125873	4.32018e-09	7	0.00434548	NA
1	68874607	rs3125874	1.24785e-07	7	0.0160926	NA
1	68874727	rs3125876	3.48298e-09	7	0.00438039	NA
1	68874960	rs3125877	1.774e-07	7	0.0166116	NA
1	68875593	rs3125879	2.76939e-08	7	0.0199615	NA
1	68876613	rs3125881	7.44149e-08	7	0.0096437	NA
1	68878898	rs3125885	4.84865e-08	7	0.0114977	NA
1	68885044	rs3125887	3.98237e-08	7	0.00937447	NA
1	68885434	rs3118410	9.83861e-11	7	0.00196851	NA
1	68887645	rs3118411	4.69044e-08	7	0.011113	NA
1	68888897	rs3118412	4.65035e-08	7	0.0139092	NA
1	68890382	rs3118413	5.13011e-08	7	0.0113814	NA
1	68892089	rs3125890	6.38733e-11	7	0.133357	NA
1	68894848	rs2182315	5.26416e-08	7	0.0118338	NA
1	68896644	rs932783	5.36299e-08	7	0.0118318	NA
1	68899057	rs1886906	5.24573e-08	7	0.0112217	NA
1	68899386	rs3125891	5.15112e-08	7	0.0112027	NA
1	68900239	rs3118419	5.05497e-08	7	0.010185	NA
1	68901735	rs3125895	1.22859e-10	7	0.00242429	NA
1	68901855	rs3125897	1.0364e-10	7	0.00229068	NA
1	68901911	rs3125898	5.49664e-08	7	0.0120903	NA
1	68902237	rs3125899	1.21329e-10	7	0.00243882	NA
1	68902398	rs3125900	2.05049e-07	7	0.0585104	NA
1	68904266	rs3125902	1.00918e-10	7	0.00243465	NA
1	68904355	rs3118420	5.39683e-08	7	0.0119415	NA
1	68907527	rs77142479	8.62587e-11	7	0.00234823	NA
2	45260859	rs4953174	5.77404e-08	6	0.0770799	NA
2	45271720	rs4953182	6.77116e-09	6	0.138913	NA
2	45272812	rs921119	4.39288e-11	6	0.0872188	NA
2	45273041	rs921120	3.129e-10	6	0.101803	NA
2	177111819	rs970797	3.62237e-12	5	2.0878e-09	2
2	222988593	rs10208440	7.36673e-13	1	0.0197659	NA
2	222988687	rs13002885	1.78226e-07	1	0.0242369	NA
2	222989421	rs11688984	8.05418e-08	1	0.0365357	NA
2	222989638	rs1978858	6.06998e-07	1	0.0064174	NA
2	222989850	rs13382479	2.00157e-07	1	0.00801606	NA
2	222989917	rs13420000	2.34957e-07	1	0.00930785	NA
2	222990015	rs16863422	8.66971e-13	1	0.0172153	NA
2	222990522	rs6755265	1.21002e-06	1	0.0385606	NA
2	222990788	rs78718024	1.01929e-14	1	0.0105038	NA
2	222991788	rs1155047	8.43953e-07	1	0.00749379	NA
2	222992251	rs13003415	9.26016e-07	1	0.00810139	NA
2	222992990	rs6745232	2.72183e-07	1	0.0088441	NA
2	222993733	rs12694574	1.60838e-12	1	0.0155812	NA
2	222994084	rs17399261	6.04373e-08	1	0.0247659	NA
2	222994221	rs6749789	5.95436e-14	1	0.00717672	NA
2	222994984	rs13401386	7.87395e-15	1	0.00839956	NA
2	222996709	rs11685017	1.92739e-07	1	0.00595723	NA
2	222997104	rs2894450	3.93407e-11	1	0.012846	NA
2	222998485	rs6724102	8.97639e-13	1	0.0226374	NA
2	222998549	rs1025724	2.19357e-07	1	0.00691478	NA
2	223000061	rs1370922	1.7495e-07	1	0.00636447	NA
2	223000561	rs2083209	9.87442e-08	1	0.00579458	NA
2	223001061	rs10932943	9.96537e-15	1	0.00818336	NA
2	223001528	rs12694575	1.5102e-07	1	0.00350102	NA
2	223002513	rs12471618	6.47462e-08	1	0.0206854	NA
2	223002705	rs13385121	1.4144e-14	1	0.0106534	NA
2	223002775	rs34187558	8.38937e-08	1	0.0203625	NA
2	223005314	rs974448	2.04099e-12	1	0.0179107	NA
2	223006198	rs35204747	5.78157e-08	1	0.0235604	NA
2	223007632	rs10172888	1.53885e-12	1	0.0173305	NA
2	223007955	rs6727387	1.78253e-07	1	0.00539212	NA
2	223008570	rs1370919	1.82336e-07	1	0.00555822	NA
2	223008640	rs1370918	5.78132e-08	1	0.0235604	NA
2	223009419	rs12471410	5.78107e-08	1	0.0235604	NA
2	223009633	rs60309759	2.17979e-12	1	0.0159818	NA
2	223011033	rs12467460	2.39502e-07	1	0.00601963	NA
2	223014358	rs72958777	6.8801e-07	1	0.0121082	NA
2	223020651	rs11686586	7.39161e-08	1	0.0259754	NA
2	223020977	rs79548009	7.93216e-07	1	0.00972126	NA
2	223022007	rs67055616	6.63779e-08	1	0.0235901	NA
2	223022306	rs13003395	2.64272e-07	1	0.00564638	NA
2	223022313	rs11677443	2.55943e-07	1	0.00580004	NA
2	223023579	rs7608778	7.87398e-15	1	0.00801716	NA
2	223024589	rs75999922	9.13218e-15	1	0.00698296	NA
2	223026935	rs34460569	3.24551e-16	1	0.0049237	NA
2	223028582	rs34032897	2.11807e-16	1	0.0038	NA
2	223028791	rs76863222	7.79266e-15	1	0.00772414	NA
2	223032002	rs7607981	7.79667e-15	1	0.00772414	NA
2	223032642	rs986430	3.32633e-16	1	0.0031408	NA
2	223033867	rs80199364	5.50196e-15	1	0.00830639	NA
2	223034082	rs2218065	5.12269e-10	1	0.0310266	NA
2	223035940	rs11690945	8.42521e-08	1	0.0248508	NA
2	223036588	rs13020080	5.36736e-08	1	0.0268171	NA
2	223037098	rs2118668	7.65317e-08	1	0.0280807	NA
2	223038368	rs34221300	1.2915e-07	1	0.0278877	NA
2	223038461	rs1438620	5.28332e-08	1	0.0343456	NA
2	223038895	rs10210971	1.00082e-14	1	0.00928024	NA
2	223039180	rs10211404	6.04816e-15	1	0.00885951	NA
2	223040476	rs11885004	4.46485e-15	1	0.00804481	NA
2	223042991	rs13428038	1.36917e-15	1	0.00439793	NA
2	223043337	rs1438605	1.39817e-15	1	0.00450343	NA
2	223044244	rs11888649	5.98185e-15	1	0.00384024	NA
2	223051502	rs10169326	4.69018e-17	1	0.00112593	NA
2	223051983	rs11677206	2.86284e-07	1	0.0450803	NA
2	223053757	rs6728938	3.85225e-17	1	0.000461162	NA
2	223054001	rs10178871	2.24053e-07	1	0.040904	NA
2	223054487	rs10202631	3.91084e-07	1	0.0112552	NA
2	223055805	rs10498131	4.90421e-11	1	0.0026279	NA
2	223055976	rs10208761	2.75493e-11	1	0.00251965	NA
2	223056261	rs10209031	2.65861e-07	1	0.0752549	NA
2	223056500	rs10209300	2.01974e-17	1	0.000402774	NA
2	223058905	rs7597751	1.22108e-07	1	0.00932099	NA
2	223058987	rs2033807	1.60801e-11	1	0.00183837	NA
2	223059659	rs79732694	9.67364e-18	1	0.000636809	NA
2	223059899	rs11689830	5.22707e-17	1	0.000441772	NA
2	223059951	rs1438607	3.67988e-11	1	0.00237912	NA
2	223060401	rs1438610	2.79974e-11	1	0.00247813	NA
2	223063023	rs13411018	4.90752e-17	1	0.000449271	NA
2	223068286	rs7559271	2.18762e-14	1	0.00124388	NA
2	223069868	rs34364313	6.07617e-11	1	0.00244346	NA
2	223074651	rs7588554	8.58544e-11	1	0.00342124	NA
2	223075071	rs35887641	8.58556e-11	1	0.00342124	NA
2	223075268	rs7565552	8.69032e-11	1	0.00343454	NA
2	223079344	rs6730989	5.03634e-17	1	0.000322655	NA
2	223080192	rs2578449	2.12838e-17	1	0.000279219	NA
2	223087329	rs7590866	6.14548e-13	1	1.24219e-05	NA
2	223089739	rs17401668	3.36812e-17	1	0.000260884	NA
2	223092217	rs752172	2.9253e-17	1	0.000258006	NA
2	223095131	rs13400426	4.5106e-17	1	0.000256064	NA
2	223095968	rs1549773	2.92456e-17	1	0.000389939	NA
2	223100169	rs78370806	1.52144e-07	1	0.00961438	NA
2	223100523	rs2118666	7.57318e-09	1	0.0132546	NA
2	223102937	rs13410020	2.46568e-13	1	0.00193909	NA
2	223104418	rs13388386	2.76474e-10	1	0.0353628	NA
2	223106519	rs11679619	1.02916e-09	1	0.026906	NA
2	223361479	rs17562982	1.2818e-08	11	0.0811412	NA
2	223362480	rs4674659	9.19678e-07	11	0.325422	NA
2	223363709	rs7566311	1.02555e-06	11	0.450117	NA
2	223363722	rs7592922	6.79075e-07	11	0.483377	NA
2	223364150	rs6436322	7.81379e-07	11	0.421342	NA
2	223366390	rs10198506	4.88859e-07	11	0.399205	NA
2	223366832	rs10804308	6.87406e-07	11	0.467349	NA
2	223367318	rs10201485	4.88849e-07	11	0.399205	NA
2	223367860	rs1865895	5.17479e-07	11	0.401028	NA
2	223367991	rs1865893	1.66259e-07	11	0.372688	NA
2	223368935	rs7559017	5.40671e-07	11	0.401231	NA
2	223369281	rs7559414	6.99531e-07	11	0.467911	NA
2	223369949	rs4674661	9.52739e-07	11	0.430764	NA
2	223370728	rs2395872	5.81504e-07	11	0.402182	NA
2	223370945	rs1972831	2.7653e-07	11	0.269731	NA
2	223374197	rs9288574	1.26489e-06	11	0.41516	NA
2	223385558	rs6436323	4.69253e-07	11	0.0986751	NA
2	223387521	rs62186149	3.31822e-09	11	0.113836	NA
2	223389337	rs1966690	4.02761e-09	11	0.0304075	NA
2	223393777	rs10197969	2.46253e-07	11	0.0850462	NA
2	223395932	rs2395871	2.16376e-07	11	0.0838528	NA
2	223396632	rs35872369	9.70704e-07	11	0.114594	NA
2	223398204	rs4674662	1.16003e-07	11	0.0902095	NA
2	223398530	rs35661850	5.58916e-07	11	0.11489	NA
2	223405326	rs34463198	1.09868e-06	11	0.162932	NA
2	223411493	rs1436788	7.62388e-07	11	0.131498	NA
2	223412813	rs4592839	9.03939e-07	11	0.123982	NA
2	223417109	rs55785047	7.84257e-07	11	0.139755	NA
2	223423804	rs34723441	5.00291e-07	11	0.137713	NA
2	223430454	rs34511789	1.59326e-09	11	0.0836254	NA
2	223432097	rs16863886	5.98035e-10	11	0.0667522	NA
2	223432967	rs11899318	2.99067e-08	11	0.247146	NA
2	223436860	rs3768976	6.89408e-10	11	0.0693996	NA
2	223439941	rs13009608	6.93854e-10	11	0.0763593	NA
2	223442615	rs17565005	4.13658e-08	11	0.282327	NA
2	223444815	rs1370098	2.84528e-08	11	0.225594	NA
2	223445578	rs62188507	4.91165e-08	11	0.226236	NA
2	223448499	rs35864994	1.63326e-09	11	0.0850655	NA
2	223449831	rs36031804	5.24737e-08	11	0.218391	NA
2	223453699	rs143102136	1.09552e-09	11	0.0683484	NA
2	223455043	rs12990992	1.49639e-07	11	0.1281	NA
2	223457193	rs16863916	1.75195e-09	11	0.0592094	NA
2	223463531	rs17565376	5.00618e-08	11	0.193116	NA
2	223472472	rs13011151	2.8291e-09	11	0.0716797	NA
2	223474697	rs13030452	6.47474e-08	11	0.191279	NA
2	223475194	rs7423400	2.66833e-09	11	0.0663264	NA
2	223477160	rs2028953	6.93615e-08	11	0.190617	NA
2	223482179	rs35336168	7.47689e-09	11	0.100597	NA
2	223485372	rs56373500	8.02444e-10	11	0.071812	NA
2	223487222	rs2121566	7.92503e-10	11	0.0730344	NA
2	223493440	rs34167083	4.15258e-08	11	0.217605	NA
2	223496870	rs11902655	4.88709e-08	11	0.142934	NA
2	223497633	rs13009500	4.72236e-08	11	0.143882	NA
2	223498167	rs7340227	1.49795e-09	11	0.0510152	NA
2	223499077	rs13410038	4.39943e-08	11	0.151783	NA
2	223505872	rs921121	4.30745e-08	11	0.153223	NA
2	223510142	rs1447111	4.39631e-08	11	0.150437	NA
2	223510261	rs1447112	1.38716e-09	11	0.0584511	NA
2	223516057	rs1447113	1.33912e-09	11	0.0770016	NA
2	223517259	rs868392	3.64857e-08	11	0.256847	NA
3	24214238	rs2596619	0.170113	NA	4.01624e-07	7
3	24216300	rs2683535	0.130923	NA	3.61022e-07	7
3	24258985	rs851719	0.0179416	NA	1.90501e-07	7
3	127840510	rs147411501	4.72752e-07	21	0.0485343	NA
3	127849067	rs6439116	1.12525e-06	21	0.125325	NA
4	122323	rs6814287	1.03945e-06	27	0.101697	NA
4	122718	rs6815089	1.22923e-06	27	0.115722	NA
4	124375	rs3747693	1.02365e-06	27	0.115846	NA
4	128878	rs11730821	7.93387e-07	27	0.120377	NA
4	133027	rs6599293	9.20769e-07	27	0.119606	NA
4	136837	rs4634177	1.14134e-06	27	0.112083	NA
4	137228	rs61792256	1.12566e-06	27	0.110453	NA
4	137240	rs61792257	1.16851e-06	27	0.109722	NA
4	127813836	rs6816030	7.93555e-07	13	0.00262698	NA
4	127819706	rs1510668	6.69337e-07	13	0.00406046	NA
4	127820621	rs1995903	7.65978e-07	13	0.00406759	NA
4	127826682	rs1510675	1.08218e-06	13	0.00520534	NA
4	127831937	rs1510677	6.43238e-07	13	0.00170499	NA
4	127835677	rs1397432	7.79297e-07	13	0.00104919	NA
4	127837966	rs6828035	9.12581e-07	13	0.00108082	NA
4	127842176	rs4834157	3.29474e-07	13	0.00126515	NA
4	127847576	rs4345195	1.07129e-07	13	0.00201139	NA
4	127847693	rs4373175	2.73543e-07	13	0.00328964	NA
4	127848312	rs2391120	2.73535e-07	13	0.00328964	NA
4	127848946	rs113220648	2.45131e-07	13	0.00358798	NA
4	127856015	rs11732135	2.51349e-07	13	0.00378386	NA
4	127856273	rs5011815	2.14384e-07	13	0.00342108	NA
4	127857480	rs2391117	6.94693e-08	13	0.00215995	NA
4	127857731	rs6813695	1.64016e-07	13	0.00399883	NA
4	127860730	rs7654524	1.97193e-07	13	0.00256266	NA
4	127861279	rs9307592	1.97186e-07	13	0.00256266	NA
4	127862511	rs1510694	2.33057e-07	13	0.00322866	NA
4	127865071	rs17209401	2.52886e-07	13	0.00290915	NA
4	127865293	rs17209459	2.02599e-07	13	0.00313735	NA
4	127867187	rs13107341	1.88254e-07	13	0.00273428	NA
4	127870060	rs4833361	1.79028e-07	13	0.00143375	NA
4	127873005	rs10012049	1.96234e-07	13	0.00260286	NA
4	127873893	rs6534593	2.09519e-07	13	0.00267499	NA
4	127882932	rs4833363	1.72997e-07	13	0.00293966	NA
4	127895340	rs62324478	3.67901e-08	13	0.00104296	NA
4	127901582	rs62324479	2.69399e-08	13	0.000841824	NA
4	127904044	rs62324480	2.50078e-08	13	0.0016085	NA
4	127904903	rs62324481	2.49147e-08	13	0.000954413	NA
4	127905009	rs62324074	1.6166e-08	13	0.000978231	NA
4	127906214	rs62324075	2.49137e-08	13	0.000954413	NA
4	127906653	rs72678027	2.49127e-08	13	0.000954412	NA
4	127907477	rs62322859	2.49117e-08	13	0.000954412	NA
4	127909227	rs12500948	3.57041e-08	13	0.00102283	NA
4	127909866	rs62324061	3.56339e-08	13	0.00108018	NA
4	127911674	rs72678030	3.56326e-08	13	0.00108018	NA
4	127917170	rs17276043	5.14634e-08	13	0.00131051	NA
4	127920018	rs56093833	3.91826e-08	13	0.0013464	NA
4	127922601	rs56282541	1.89806e-08	13	0.00102786	NA
4	127923157	rs17210317	1.89798e-08	13	0.00102786	NA
4	127923509	rs17210366	1.95029e-08	13	0.00103804	NA
4	127924075	rs62324067	1.89791e-08	13	0.00102786	NA
4	127924880	rs4834160	1.84343e-08	13	0.00105269	NA
4	127926515	rs56049331	1.47319e-08	13	0.00111031	NA
4	127930510	rs12512293	4.76115e-08	13	0.00132367	NA
4	127931891	rs62324072	1.98191e-08	13	0.000402841	NA
4	127933960	rs17210835	8.23175e-09	13	0.000291616	NA
4	127934708	rs55665999	1.58032e-08	13	0.00030411	NA
4	127935299	rs55926587	1.43603e-08	13	0.000355234	NA
4	127939721	rs1983212	1.50027e-08	13	0.000227248	NA
4	127940319	rs4834163	1.72067e-08	13	0.00023508	NA
4	127941667	rs112957550	8.68128e-09	13	0.000202697	NA
4	127947944	rs111545177	3.42097e-08	13	0.0259548	NA
4	127948196	rs12504954	7.97606e-09	13	0.000138241	NA
4	127949431	rs34911596	1.03075e-08	13	0.000161433	NA
4	127951371	rs62324102	1.1477e-08	13	0.000188847	NA
4	127951607	rs62324103	1.14762e-08	13	0.000188847	NA
4	127952052	rs4834165	2.46552e-07	13	0.000840535	NA
4	127952949	rs62324104	1.49016e-08	13	0.000216733	NA
4	127953147	rs62324105	2.94299e-09	13	0.00491498	NA
4	127953931	rs72678059	1.21431e-08	13	0.000195133	NA
4	127954490	rs1510663	1.22292e-08	13	0.000198016	NA
4	127955342	rs1473018	1.28796e-08	13	0.000202865	NA
4	127955672	rs2136812	1.28791e-08	13	0.000202865	NA
4	127955818	rs12507002	1.27728e-08	13	0.000200148	NA
4	127957484	rs4576008	1.47588e-08	13	0.000206981	NA
4	127959194	rs62324106	1.432e-08	13	0.000182245	NA
4	127962412	rs2391127	1.19035e-08	13	0.000151555	NA
4	127964023	rs764329	1.19656e-08	13	0.000152255	NA
4	127964059	rs764330	1.10954e-08	13	0.00013648	NA
4	127964490	rs1024119	1.19651e-08	13	0.000152255	NA
4	127966405	rs56166314	1.14735e-08	13	0.000152511	NA
4	127968655	rs17277580	2.26916e-07	13	0.000623783	NA
4	127968678	rs35078448	2.26909e-07	13	0.000623783	NA
4	127972630	rs17277733	1.70667e-07	13	0.000593743	NA
4	127973773	rs1480904	1.5813e-07	13	0.00061343	NA
4	127974125	rs4834169	1.58125e-07	13	0.00061343	NA
4	127974801	rs12510561	2.03594e-07	13	0.000646967	NA
4	127975793	rs13126154	2.1982e-07	13	0.000614648	NA
4	127976261	rs1510664	2.03588e-07	13	0.000646966	NA
4	127977899	rs62333855	8.13892e-09	13	0.000127118	NA
4	127979293	rs1600664	1.51423e-07	13	0.000598435	NA
4	127979788	rs12498487	1.95105e-07	13	0.000631354	NA
4	127979820	rs12510258	1.95099e-07	13	0.000631353	NA
4	127979865	rs12506106	1.90624e-07	13	0.000638979	NA
4	127979946	rs12506951	8.19663e-09	13	0.000134413	NA
4	127981316	rs12500440	1.40319e-07	13	0.000733671	NA
4	127981685	rs28719170	1.40314e-07	13	0.000733671	NA
4	127981971	rs62333857	1.4031e-07	13	0.00073367	NA
4	127983207	rs4834171	9.21099e-09	13	0.00016976	NA
4	127983494	rs4834174	8.11393e-09	13	0.000147252	NA
4	127983548	rs4833368	8.11367e-09	13	0.000147251	NA
4	127983822	rs62335474	1.45855e-08	13	0.00173464	NA
4	154819521	rs35148853	8.92958e-13	2	0.000320948	NA
4	154820806	rs10020603	1.54911e-14	2	0.000512114	NA
4	154828366	rs9995821	4.1215e-16	2	0.000815616	NA
4	154829309	rs17030732	8.75036e-09	2	0.00720028	NA
4	154830299	rs17030733	9.87355e-09	2	0.00628619	NA
4	154839298	rs17030763	1.43659e-07	2	0.0392735	NA
4	154842058	rs72735532	1.45362e-07	2	0.0341688	NA
4	154845748	rs34487925	1.00134e-09	2	0.00617201	NA
4	154864011	rs72735547	9.18337e-08	2	0.0012119	NA
4	154867538	rs10024897	1.29489e-06	2	0.0252431	NA
4	154869001	rs28563047	7.49064e-07	2	0.00347861	NA
5	93912115	rs74784798	0.0122393	NA	1.66133e-07	1
5	93913023	rs77158723	0.0122393	NA	1.66116e-07	1
5	93918721	rs75213431	0.0122232	NA	1.66967e-07	1
5	93950478	rs11743258	0.00474306	NA	4.13926e-10	1
5	93985307	rs2305391	0.00329753	NA	3.19515e-10	1
5	93997399	rs112468517	0.00440396	NA	5.42908e-10	1
5	94037671	rs79129197	0.00366246	NA	3.94314e-10	1
5	124981758	rs72786840	0.0470982	NA	8.27924e-07	11
5	124983283	rs7721371	0.0213674	NA	1.22095e-06	11
5	124985502	rs11749767	0.0276631	NA	1.32811e-06	11
5	148999809	rs149358807	0.0469119	NA	1.82787e-07	6
6	39523837	rs1328387	1.25135e-06	16	0.0471278	NA
6	39526895	rs6458117	9.5535e-07	16	0.0377219	NA
6	39529244	rs6907077	1.2252e-06	16	0.0442008	NA
6	39529692	rs2092524	6.30634e-08	16	0.0383042	NA
6	39537880	rs9369128	9.8109e-08	16	0.0466005	NA
6	99407183	rs188123419	0.0237383	NA	1.26378e-06	14
6	125047012	rs4424105	1.15184e-06	28	0.0955036	NA
6	125057006	rs1582128	8.71289e-07	28	0.0812122	NA
6	170828418	rs13204635	1.09943e-06	19	0.311069	NA
6	170863906	rs17860797	2.92602e-07	19	0.304279	NA
6	170873429	rs34485638	2.11555e-07	19	0.381941	NA
6	170886918	rs34311774	4.09046e-07	19	0.307475	NA
7	18737197	rs1178101	1.73265e-10	8	0.000149313	NA
7	18737866	rs1178102	9.90632e-11	8	0.000171142	NA
7	18738319	rs1182736	9.03916e-09	8	1.23039e-05	NA
7	18741367	rs1178103	7.99525e-08	8	3.55744e-06	NA
7	18742809	rs1178104	4.64844e-07	8	0.00152127	NA
7	18743747	rs1178108	7.32393e-08	8	0.00192309	NA
7	18746254	rs1178113	3.03795e-07	8	0.000844405	NA
7	18750202	rs1178116	4.8728e-07	8	0.000371304	NA
7	45163099	rs6943664	0.401663	NA	3.33341e-07	8
7	45178998	rs73111954	0.673758	NA	1.93183e-07	8
7	45179998	rs7810279	0.595058	NA	2.43455e-07	8
8	66045773	rs4477070	0.179103	NA	2.29574e-07	3
8	66046002	rs4372040	0.179314	NA	2.2256e-07	3
8	66048160	rs4262356	0.179338	NA	2.56894e-07	3
8	66048668	rs28887236	0.180889	NA	2.39894e-07	3
8	66048753	rs34100152	0.180889	NA	2.39878e-07	3
8	66048905	rs34573448	0.180889	NA	2.39862e-07	3
8	66051833	rs4612376	0.172594	NA	7.44753e-08	3
8	66051872	rs4612377	0.172594	NA	7.44589e-08	3
8	66052547	rs6985622	0.206832	NA	1.8253e-07	3
8	66053849	rs4415354	0.233755	NA	1.83176e-07	3
8	66054062	rs4358836	0.233755	NA	1.8316e-07	3
8	66054197	rs4631499	0.213902	NA	1.8832e-07	3
8	66055473	rs7002228	0.133095	NA	1.50159e-07	3
8	66055820	rs4737700	0.195214	NA	1.88983e-07	3
8	66056067	rs4737702	0.129016	NA	1.90112e-07	3
8	66059237	rs4484736	0.116809	NA	7.18665e-07	3
8	66075576	rs4236938	0.149762	NA	1.13986e-06	3
8	143359591	rs9886385	0.00159132	NA	4.78634e-07	9
8	143398225	rs55720379	9.94879e-05	NA	7.55346e-07	9
8	143398255	rs13261479	0.000131246	NA	8.37561e-07	9
8	143398683	rs13252072	0.000102056	NA	1.14056e-06	9
9	94480903	rs56009112	3.35636e-08	14	0.0291122	NA
9	94483198	rs7466603	2.90872e-08	14	0.0241007	NA
9	94483958	rs10992062	2.4324e-08	14	0.0281908	NA
9	94485928	rs2230578	1.70982e-08	14	0.022605	NA
10	9371375	rs34038716	0.0874322	NA	8.14569e-08	5
10	29412772	rs58070777	0.030791	NA	9.27664e-07	12
11	108989652	rs7113277	0.501586	NA	5.64449e-07	10
12	28283351	rs10219470	7.79687e-07	26	0.0475831	NA
12	28289141	rs10843110	8.51575e-07	26	0.0552751	NA
12	85422590	rs1404868	1.13445e-08	12	0.0183059	NA
12	85425369	rs4761074	1.6025e-08	12	0.0140973	NA
12	85429354	rs1404867	1.10545e-08	12	0.00864697	NA
12	85436909	rs1976270	1.21199e-08	12	0.00968411	NA
12	85438499	rs3765044	1.21193e-08	12	0.00968411	NA
12	85439774	rs2305102	1.21188e-08	12	0.00968411	NA
12	85442312	rs11116691	1.23295e-08	12	0.00992885	NA
12	85445435	rs17012522	1.21182e-08	12	0.0096841	NA
12	85447749	rs7304576	1.32797e-08	12	0.0100395	NA
12	85448372	rs4761075	1.21177e-08	12	0.0096841	NA
12	85452065	rs7302315	1.21172e-08	12	0.0096841	NA
12	85452631	rs66617212	1.60147e-08	12	0.00938449	NA
12	85453272	rs12229923	1.21166e-08	12	0.0096841	NA
12	85456887	rs11609088	1.0115e-08	12	0.009189	NA
12	85460172	rs7965562	9.73446e-09	12	0.00875457	NA
12	85464044	rs12814669	1.0744e-08	12	0.0101269	NA
12	85465237	rs12231122	1.01146e-08	12	0.009189	NA
12	85466118	rs718553	1.01141e-08	12	0.009189	NA
12	85466723	rs17012533	1.01137e-08	12	0.009189	NA
12	85467544	rs12227986	1.01132e-08	12	0.00918899	NA
12	85473497	rs11612309	1.23231e-08	12	0.00971726	NA
12	85479153	rs11116701	1.23226e-08	12	0.00971725	NA
12	85480732	rs12823471	1.33246e-08	12	0.0100989	NA
12	85483398	rs11116702	1.05264e-08	12	0.00889008	NA
12	85485057	rs1073457	2.91108e-08	12	0.00751467	NA
12	85485396	rs1073458	1.2322e-08	12	0.00971725	NA
12	85485664	rs4761113	1.23214e-08	12	0.00971725	NA
12	85485723	rs4761114	1.23209e-08	12	0.00971725	NA
12	85486119	rs4761115	1.35159e-08	12	0.0121399	NA
12	85486611	rs10862955	2.25265e-08	12	0.00923955	NA
12	85486964	rs11532387	1.59679e-08	12	0.0236179	NA
12	85487408	rs11116704	1.54008e-08	12	0.00876613	NA
12	85489786	rs10779148	1.54001e-08	12	0.00876612	NA
12	85490035	rs10862956	1.53995e-08	12	0.00876612	NA
12	85490863	rs7133493	1.77132e-08	12	0.0112902	NA
12	85491842	rs11116707	1.53988e-08	12	0.00876612	NA
12	85492094	rs34798402	1.23198e-08	12	0.00971724	NA
12	85494454	rs7956568	1.53982e-08	12	0.00876612	NA
12	85495873	rs11116708	4.79851e-08	12	0.0115895	NA
12	85496046	rs7310124	1.37235e-08	12	0.00973446	NA
12	85499132	rs4761077	1.57545e-08	12	0.00811993	NA
12	85502666	rs7313036	1.79916e-08	12	0.00954314	NA
12	85502803	rs1389798	1.48212e-08	12	0.0083356	NA
12	85504616	rs35312483	1.23187e-08	12	0.00971724	NA
12	85507438	rs11116715	1.27638e-08	12	0.00965137	NA
12	85509686	rs7135053	1.86598e-08	12	0.00946478	NA
12	85512367	rs10506912	1.83644e-08	12	0.00920791	NA
12	85522932	rs11116719	1.69296e-08	12	0.0165917	NA
12	85523025	rs11116720	2.35225e-08	12	0.00815904	NA
12	85523681	rs11116721	1.80465e-08	12	0.00828064	NA
12	85527315	rs7136515	4.60206e-08	12	0.0101556	NA
12	85528713	rs1032957	1.9758e-08	12	0.00954943	NA
12	85529349	rs11116722	1.97982e-08	12	0.00903492	NA
12	85529415	rs11116723	8.08724e-08	12	0.0048783	NA
12	85530198	rs6539882	2.04104e-08	12	0.00923012	NA
12	85530856	rs11116724	1.18715e-08	12	0.00973784	NA
12	85535406	rs11116726	1.16887e-08	12	0.00941284	NA
12	85535814	rs7972422	2.8921e-08	12	0.00600644	NA
12	85536557	rs10862958	1.63107e-08	12	0.00974914	NA
12	85537627	rs10862959	2.15163e-08	12	0.00926587	NA
12	85540593	rs12811039	1.82266e-08	12	0.00946081	NA
12	85544429	rs2404772	1.43768e-08	12	0.0120315	NA
12	85545772	rs7959325	1.16052e-08	12	0.0111994	NA
12	85549891	rs10160886	1.17977e-08	12	0.0123998	NA
12	85550132	rs2174754	9.13085e-09	12	0.0136114	NA
12	85554331	rs2404773	7.1519e-09	12	0.0134465	NA
12	85566208	rs12817187	7.99168e-09	12	0.0137898	NA
12	85569032	rs1507214	8.94664e-09	12	0.0125759	NA
12	85572799	rs12823090	5.69921e-09	12	0.0111877	NA
12	85576492	rs11609649	7.12618e-09	12	0.00560954	NA
12	85577001	rs7966105	4.98785e-09	12	0.0105239	NA
12	85581601	rs4761123	3.14862e-09	12	0.00902525	NA
12	85603531	rs1354839	1.84594e-08	12	0.0254058	NA
12	85611010	rs12320670	3.54435e-09	12	0.0217297	NA
12	85628533	rs67463599	7.14418e-09	12	0.0223774	NA
12	85629241	rs1159869	1.15645e-09	12	0.0228103	NA
12	85629455	rs1159868	1.15643e-09	12	0.0228103	NA
12	85643509	rs11116753	8.37167e-10	12	0.0207511	NA
12	85647810	rs7488598	1.04676e-09	12	0.0208154	NA
12	85648473	rs12827426	8.14562e-09	12	0.0055879	NA
12	85648831	rs12814335	9.22656e-09	12	0.00614724	NA
12	85661373	rs4761127	1.56006e-09	12	0.0240945	NA
12	85661849	rs7484730	9.66926e-09	12	0.00855754	NA
12	85665369	rs7486805	8.62047e-10	12	0.0241023	NA
12	85670336	rs12315575	7.73678e-09	12	0.0170799	NA
12	85671452	rs4074726	1.4713e-08	12	0.00435818	NA
12	85671807	rs4076027	1.2755e-09	12	0.0165922	NA
12	85674707	rs12810608	2.30573e-09	12	0.0230923	NA
12	85681136	rs35338871	5.50538e-08	12	0.00638509	NA
12	85682658	rs6539889	3.28057e-08	12	0.0284943	NA
12	85688680	rs11608487	1.28196e-07	12	0.00712344	NA
12	85688951	rs1512732	2.22454e-09	12	0.0214719	NA
12	85690132	rs73165949	2.47298e-08	12	0.00691195	NA
12	85690598	rs34172041	5.8629e-07	12	0.0269736	NA
12	85696565	rs7306109	4.602e-09	12	0.0225419	NA
12	85697921	rs10779155	5.67153e-09	12	0.0218046	NA
12	85698265	rs34688666	5.57014e-08	12	0.00876018	NA
12	85699058	rs12824401	4.50944e-08	12	0.00867164	NA
12	85699744	rs7316291	7.76076e-09	12	0.0221199	NA
12	85702265	rs4761130	7.48127e-09	12	0.0227571	NA
12	85702371	rs1512734	5.81235e-08	12	0.00826392	NA
12	85702717	rs4761131	3.21364e-07	12	0.0105322	NA
12	85704875	rs11608773	3.90853e-08	12	0.0080259	NA
12	85705255	rs10862966	6.00833e-09	12	0.0200453	NA
12	85711666	rs4374010	1.92872e-07	12	0.0330524	NA
12	85712065	rs10862967	3.6899e-09	12	0.0316693	NA
12	85714770	rs10862968	1.00198e-08	12	0.0196632	NA
12	85714780	rs34990032	4.57543e-08	12	0.00772663	NA
12	85716764	rs1512735	1.70182e-08	12	0.0228664	NA
12	85720579	rs12820475	1.11411e-06	12	0.0350306	NA
12	85724305	rs7971039	1.09073e-06	12	0.0378639	NA
12	85755859	rs1913134	9.57008e-07	12	0.00535035	NA
12	86061813	rs7312964	5.71448e-07	22	0.662764	NA
12	115398464	rs10850417	1.66258e-07	3	0.000480205	NA
12	115399316	rs4766749	1.22015e-06	3	0.000505307	NA
12	115401195	rs7962589	4.55789e-12	3	2.70176e-06	NA
12	115410956	rs1896328	8.11648e-12	3	2.33738e-06	NA
12	115412743	rs10744843	2.01406e-12	3	2.78849e-06	NA
12	115412821	rs7295332	1.12601e-06	3	0.000683792	NA
12	115413012	rs10850419	1.17626e-06	3	0.000785289	NA
12	115414784	rs1896333	3.14044e-12	3	2.91641e-06	NA
12	115415930	rs7970284	1.19098e-06	3	0.000561896	NA
12	115417334	rs1896336	1.08299e-06	3	0.000627107	NA
12	115417971	rs1896340	4.77551e-07	3	0.00538858	NA
12	115418577	rs1317713	2.62194e-14	3	8.69479e-08	4
12	115418686	rs1317714	2.09026e-14	3	8.16039e-08	4
12	115418799	rs1317715	2.18751e-14	3	7.8219e-08	4
12	115419359	rs7957333	2.08989e-14	3	8.15904e-08	4
12	115419496	rs7975876	5.76838e-14	3	1.23785e-07	4
12	115419641	rs7973082	7.56853e-15	3	8.60566e-08	4
12	115419818	rs2098989	7.57875e-15	3	8.6044e-08	4
12	115419855	rs2098990	8.72514e-15	3	9.25971e-08	4
12	115420240	rs1863716	6.28048e-15	3	8.7283e-08	4
12	115420508	rs1863717	7.57319e-15	3	8.6326e-08	4
12	115421041	rs4766750	8.286e-08	3	0.000346651	NA
12	115421279	rs12371888	6.34645e-08	3	0.000311827	NA
12	115421755	rs1896343	6.81974e-08	3	0.000344202	NA
12	115431850	rs1863726	1.4946e-07	3	0.0224893	NA
13	51293037	rs2761843	9.28803e-07	20	0.158003	NA
13	51304699	rs2761855	1.23767e-06	20	0.0220124	NA
13	51306484	rs2812241	3.45017e-07	20	0.0673133	NA
13	51307621	rs2812244	4.69705e-07	20	0.0732118	NA
13	51309004	rs2761853	5.07739e-07	20	0.0867655	NA
13	51314329	rs2706239	5.13117e-07	20	0.0462247	NA
13	51317314	rs68167272	1.27569e-06	20	0.161496	NA
13	110374210	rs12428305	6.81016e-07	24	0.303708	NA
13	110376963	rs12429168	8.80241e-07	24	0.326402	NA
14	68762205	rs11158728	1.27514e-06	29	0.297126	NA
14	68781595	rs12890110	1.24131e-06	29	0.325067	NA
14	68782604	rs11628954	1.23705e-06	29	0.294873	NA
14	68789683	rs3784108	1.18187e-06	29	0.370558	NA
14	68789911	rs3784109	9.1786e-07	29	0.343445	NA
14	68790579	rs3825730	1.33012e-06	29	0.473932	NA
14	68792926	rs11626195	1.09335e-06	29	0.331688	NA
14	68793704	rs7150988	9.96932e-07	29	0.326312	NA
14	68795149	rs12878627	1.1833e-06	29	0.307693	NA
14	68796465	rs12884901	1.08763e-06	29	0.296302	NA
14	68796799	rs7147852	1.10961e-06	29	0.343894	NA
14	68796930	rs2145423	1.10959e-06	29	0.343894	NA
14	68807132	rs2064912	1.02226e-06	29	0.340468	NA
14	68807298	rs2064911	1.31399e-06	29	0.352095	NA
14	68810217	rs12883719	1.31396e-06	29	0.345524	NA
14	78585136	rs177144	0.211596	NA	1.29243e-06	15
15	49247520	rs4775789	1.65858e-07	17	1	NA
16	10328564	rs72777833	0.26342	NA	1.15023e-06	13
16	53617248	rs1833235	9.05527e-07	10	0.34508	NA
16	53620485	rs2388230	6.40043e-09	10	0.164418	NA
16	53621388	rs66961852	1.09271e-06	10	0.350101	NA
16	53621579	rs4423416	5.52975e-09	10	0.170335	NA
16	53623628	rs5001804	2.17948e-08	10	0.111439	NA
16	53627164	rs28583811	3.54207e-09	10	0.233031	NA
16	53627229	rs9925714	6.13612e-09	10	0.186727	NA
16	53628412	rs1894949	3.62068e-09	10	0.214953	NA
16	53628980	rs8057965	3.80942e-09	10	0.223918	NA
16	53629431	rs6499630	3.62038e-09	10	0.214953	NA
16	53632586	rs16952347	3.6201e-09	10	0.214953	NA
16	53633061	rs6499631	3.61996e-09	10	0.214953	NA
16	53633195	rs6499633	3.61983e-09	10	0.214953	NA
16	53633466	rs7202801	3.58823e-09	10	0.197333	NA
16	53634295	rs1946155	4.68232e-09	10	0.216382	NA
16	53635251	rs3760008	2.73604e-09	10	0.190694	NA
16	53636409	rs4784321	3.20175e-09	10	0.0506712	NA
16	53636925	rs1477096	3.79611e-09	10	0.216449	NA
16	53636998	rs1477097	3.52328e-09	10	0.21282	NA
16	53638448	rs8057581	3.52315e-09	10	0.21282	NA
16	53640586	rs10445023	3.03829e-09	10	0.200126	NA
16	53640978	rs6499634	3.37126e-09	10	0.191374	NA
16	53642824	rs9302649	3.54015e-09	10	0.222334	NA
16	53643103	rs9923447	3.08061e-09	10	0.0498654	NA
16	53643398	rs8047334	3.80956e-09	10	0.21569	NA
16	53643581	rs8045667	2.9031e-09	10	0.20609	NA
16	53643659	rs8047089	4.0663e-09	10	0.209426	NA
16	53645394	rs2241179	7.03662e-09	10	0.112567	NA
16	53645838	rs9929804	1.32049e-09	10	0.124101	NA
16	53646692	rs8059593	9.46964e-10	10	0.107038	NA
16	53647968	rs9940797	2.63037e-09	10	0.16828	NA
16	53649168	rs8050354	3.20158e-09	10	0.0775238	NA
16	53656064	rs113961478	3.14758e-08	10	0.19625	NA
16	53660482	rs2388231	3.22629e-09	10	0.0762164	NA
16	53660866	rs13329973	3.22616e-09	10	0.0762164	NA
16	53665337	rs1077352	3.35076e-09	10	0.0729672	NA
16	53672355	rs7203525	1.03945e-09	10	0.101623	NA
16	53685739	rs9928935	8.73016e-10	10	0.0989435	NA
16	53689678	rs9925121	8.7299e-10	10	0.0989435	NA
16	53697024	rs4467070	9.69738e-10	10	0.098344	NA
16	53715309	rs4310844	4.70961e-09	10	0.0570193	NA
16	53724768	rs2892489	2.93699e-09	10	0.0444869	NA
16	53731010	rs7188089	7.09622e-10	10	0.117568	NA
16	53735383	rs7404301	5.12308e-10	10	0.267192	NA
17	69078988	rs28522706	1.25238e-06	4	0.0156979	NA
17	69079172	rs28608720	1.05519e-06	4	0.0156151	NA
17	69079435	rs11077544	1.22098e-06	4	0.0171495	NA
17	69080285	rs12938367	1.10441e-06	4	0.0160552	NA
17	69080503	rs7221849	1.22093e-06	4	0.0171495	NA
17	69080708	rs7226259	1.23575e-06	4	0.0184995	NA
17	69081078	rs9890229	1.21418e-06	4	0.0177755	NA
17	69081268	rs8068751	4.39138e-07	4	0.018021	NA
17	69081670	rs8082156	1.13951e-06	4	0.0181795	NA
17	69082157	rs9899952	1.26882e-06	4	0.020069	NA
17	69082786	rs9899737	2.75401e-07	4	0.0141824	NA
17	69083027	rs9905626	1.27234e-06	4	0.0213837	NA
17	69083062	rs9905810	1.263e-06	4	0.0208819	NA
17	69083685	rs9915679	2.06826e-07	4	0.0105235	NA
17	69106874	rs17765344	6.16416e-08	4	0.016059	NA
17	69106937	rs9908087	6.44584e-08	4	0.0485058	NA
17	69106980	rs141271147	9.7932e-12	4	0.0350522	NA
17	69107816	rs8072254	3.21135e-08	4	0.0141161	NA
17	69108127	rs984434	4.13187e-08	4	0.0140979	NA
17	69108753	rs1859962	2.55942e-08	4	0.0109306	NA
17	69109618	rs11650165	6.13588e-13	4	0.029808	NA
17	69109773	rs991429	2.32451e-08	4	0.0130098	NA
17	69110773	rs4793528	2.1459e-12	4	0.0266199	NA
17	69111098	rs9674957	2.23137e-14	4	0.00832053	NA
17	69112233	rs8077906	3.59913e-14	4	0.00806795	NA
17	69115146	rs9889335	3.20892e-08	4	0.0144524	NA
17	69115358	rs9911515	2.38323e-08	4	0.0147825	NA
17	69116230	rs4328484	1.99778e-12	4	0.0221547	NA
17	69125606	rs11654749	3.26103e-10	4	0.159332	NA
17	69127675	rs11871327	9.53985e-13	4	0.070627	NA
17	69127974	rs55873433	3.20576e-10	4	0.106706	NA
17	69128981	rs72866756	1.71155e-12	4	0.0496193	NA
17	69129832	rs11653132	2.21703e-13	4	0.0503765	NA
17	69130538	rs11654295	1.29905e-12	4	0.057245	NA
17	69130704	rs4398141	4.29226e-13	4	0.0562128	NA
17	69130836	rs4300694	5.85708e-13	4	0.0527331	NA
17	69131058	rs7501691	5.70546e-13	4	0.0521746	NA
17	69133307	rs4793531	2.07922e-12	4	0.0566041	NA
17	69134554	rs28690329	8.37111e-13	4	0.0513355	NA
17	69135026	rs11656520	9.6472e-13	4	0.0470541	NA
17	69135357	rs9902159	8.98328e-13	4	0.0476807	NA
17	69135631	rs9900242	7.42691e-13	4	0.0492528	NA
17	69136189	rs11653076	8.04937e-13	4	0.0540785	NA
17	69137308	rs11077549	9.27546e-13	4	0.0512495	NA
17	69137948	rs9908442	5.62773e-13	4	0.0493328	NA
17	69138243	rs17178034	9.34021e-13	4	0.0501933	NA
17	69138255	rs17178041	9.8125e-13	4	0.0518165	NA
17	69138403	rs2058083	9.16471e-13	4	0.0490928	NA
17	69139017	rs2058084	1.0602e-12	4	0.0438104	NA
17	69139047	rs2058085	1.01735e-12	4	0.0442053	NA
17	69139272	rs58506674	1.05829e-12	4	0.0439454	NA
17	69139331	rs11654896	1.05794e-12	4	0.0439454	NA
17	69139352	rs11655964	2.98197e-12	4	0.045376	NA
17	69139583	rs11655006	5.17403e-12	4	0.0424784	NA
17	69140220	rs59181466	1.40567e-12	4	0.0639552	NA
17	69140466	rs11657344	1.5588e-12	4	0.0606486	NA
17	69140950	rs7221230	3.7319e-12	4	0.0600636	NA
17	69141711	rs9907587	1.16214e-12	4	0.0464427	NA
17	69142191	rs17178062	1.20606e-12	4	0.0470173	NA
17	69142628	rs9915190	8.13452e-13	4	0.0495519	NA
17	69143664	rs2159036	1.43554e-12	4	0.0419024	NA
17	69144192	rs2041113	1.1074e-12	4	0.0460334	NA
17	69144617	rs2041114	2.89255e-11	4	0.00553043	NA
17	69145413	rs723338	2.83906e-11	4	0.00680781	NA
17	69145707	rs956219	3.04163e-11	4	0.00780587	NA
17	69145804	rs28703253	3.04135e-11	4	0.00780587	NA
17	69146036	rs28514850	3.67805e-11	4	0.00813795	NA
17	69146079	rs8081602	3.04108e-11	4	0.00780586	NA
17	69146168	rs8081751	3.04081e-11	4	0.0080915	NA
17	69146243	rs8080184	3.04083e-11	4	0.00780586	NA
17	69147076	rs9897865	3.30035e-11	4	0.0094037	NA
17	69147122	rs72866787	3.40129e-09	4	0.094217	NA
17	69147522	rs11656242	3.38036e-09	4	0.102574	NA
17	69147542	rs9897358	1.60269e-11	4	0.0105103	NA
17	69147591	rs11651123	3.66422e-09	4	0.106231	NA
17	69147636	rs11657298	3.70927e-09	4	0.105448	NA
17	69147746	rs9906121	1.44524e-11	4	0.0111614	NA
17	69147780	rs9900302	1.52384e-11	4	0.0113684	NA
17	69148519	rs11651469	2.69098e-10	4	0.0359	NA
17	69148917	rs72866795	4.4429e-09	4	0.101653	NA
17	69149910	rs719615	4.83751e-09	4	0.107043	NA
17	69151198	rs2058086	7.41856e-11	4	0.0101081	NA
17	69151972	rs1558119	4.50831e-09	4	0.100543	NA
17	69152825	rs56206939	6.84514e-09	4	0.116109	NA
17	69155430	rs11077550	7.62877e-09	4	0.10864	NA
17	69155834	rs12150098	8.61359e-09	4	0.105578	NA
17	69156386	rs4316800	8.70243e-08	4	0.358373	NA
17	69157508	rs1974561	6.85152e-09	4	0.104571	NA
17	69157991	rs55891624	6.85123e-09	4	0.104571	NA
17	69158360	rs11870806	6.99501e-09	4	0.0991618	NA
17	69159489	rs9909762	1.13868e-10	4	0.0140129	NA
17	69159577	rs9910829	8.97574e-11	4	0.0125335	NA
17	69159767	rs7220274	9.56217e-11	4	0.0136056	NA
17	69161145	rs2108535	6.78745e-09	4	0.0961995	NA
17	69161554	rs8182286	1.05435e-10	4	0.0135109	NA
17	69164471	rs4793533	1.81818e-10	4	0.0356132	NA
17	69164862	rs8069925	7.75868e-09	4	0.0261642	NA
17	69165199	rs9901508	9.56641e-09	4	0.0255184	NA
17	69165219	rs9907418	9.56574e-09	4	0.0255184	NA
17	69165750	rs68181052	6.26027e-11	4	0.0198514	NA
17	69166288	rs2367263	1.26927e-10	4	0.0285009	NA
17	69166571	rs1859964	1.2376e-10	4	0.0352575	NA
17	69167095	rs1859965	9.87112e-11	4	0.0279048	NA
17	69168058	rs6501446	7.68213e-11	4	0.0333156	NA
17	69168293	rs4793534	1.44983e-08	4	0.107787	NA
17	69168381	rs4239156	9.89532e-11	4	0.0392752	NA
17	69168406	rs4438347	1.0833e-10	4	0.0391758	NA
17	69168691	rs4793335	5.94529e-09	4	0.0307442	NA
17	69169250	rs9891611	1.27e-10	4	0.0257732	NA
17	69171226	rs2097984	7.59586e-09	4	0.0405601	NA
17	69172470	rs9893839	5.61121e-10	4	0.0488577	NA
17	69172536	rs11654068	1.2344e-08	4	0.121699	NA
17	69172702	rs8079962	5.61111e-10	4	0.0488577	NA
17	69173098	rs6501447	1.20157e-08	4	0.0636183	NA
17	69174496	rs11868953	2.85599e-08	4	0.152956	NA
17	69175407	rs8076811	8.74229e-10	4	0.0470961	NA
17	69178447	rs72869461	6.44915e-09	4	0.0397962	NA
17	69178704	rs17765632	6.44889e-09	4	0.0397962	NA
17	69179369	rs72869463	5.41948e-09	4	0.0399183	NA
17	69179492	rs17765644	5.41926e-09	4	0.0399183	NA
17	69180058	rs9913988	1.07348e-10	4	0.0340064	NA
17	69181003	rs758106	1.01169e-10	4	0.0384985	NA
17	69181096	rs740408	8.60599e-09	4	0.0403345	NA
17	69182293	rs2003060	9.89601e-11	4	0.0373716	NA
17	69183998	rs17178293	4.18318e-09	4	0.0447603	NA
17	69184314	rs11653243	2.12341e-08	4	0.0569573	NA
17	69184727	rs11658483	1.16803e-08	4	0.0405787	NA
17	69184952	rs9891648	9.83937e-11	4	0.0336067	NA
17	69185195	rs9898150	3.5178e-09	4	0.0442973	NA
17	69185800	rs8064966	1.45905e-08	4	0.139773	NA
17	69186237	rs9905861	1.31771e-08	4	0.126843	NA
17	69186366	rs4570900	1.46407e-08	4	0.129619	NA
17	69188769	rs4611499	1.33246e-08	4	0.0906082	NA
17	69190949	rs7214479	5.50122e-10	4	0.0249864	NA
17	69191316	rs1008348	2.76599e-08	4	0.136324	NA
17	69193131	rs6501451	2.71568e-10	4	0.0244953	NA
17	69195241	rs11870732	2.84369e-08	4	0.11073	NA
17	69198133	rs17178377	6.78742e-09	4	0.0323176	NA
17	69199056	rs11655744	2.3547e-10	4	0.0363193	NA
17	69203664	rs7209505	7.41702e-10	4	0.0491729	NA
17	69205148	rs4313845	4.33474e-08	4	0.12887	NA
17	69207468	rs2190463	1.8336e-09	4	0.0454496	NA
17	69208579	rs62063939	3.03594e-09	4	0.048696	NA
17	69209694	rs8066924	3.29472e-08	4	0.148415	NA
17	69209805	rs8079912	3.04201e-08	4	0.137524	NA
17	69210354	rs8067145	1.38187e-09	4	0.035213	NA
17	69212318	rs72873967	1.6777e-08	4	0.115994	NA
17	69213455	rs6501459	2.12769e-08	4	0.0760772	NA
17	69215928	rs4793538	1.5502e-08	4	0.0523963	NA
17	69218346	rs7225458	2.41997e-08	4	0.0815857	NA
17	69220444	rs7221399	6.4071e-10	4	0.0967755	NA
17	69221925	rs917278	6.13723e-09	4	0.267984	NA
17	69222669	rs1978203	1.09473e-09	4	0.145074	NA
17	69222945	rs1978204	6.34878e-09	4	0.286531	NA
17	69223018	rs112378229	7.80597e-09	4	0.0571328	NA
17	69223868	rs737956	2.51135e-09	4	0.176684	NA
17	69223909	rs737957	1.93648e-09	4	0.175673	NA
17	69224611	rs917280	3.41918e-10	4	0.0866525	NA
17	69224654	rs737958	3.59406e-09	4	0.162803	NA
17	69224994	rs737959	4.26919e-10	4	0.0998156	NA
17	69226267	rs4793539	4.82014e-09	4	0.179598	NA
17	69227194	rs4793540	1.25398e-08	4	0.0591098	NA
17	69231017	rs8064388	8.57174e-09	4	0.284871	NA
17	69231174	rs11650797	7.852e-09	4	0.0628128	NA
17	69232148	rs9909320	1.46067e-09	4	0.143382	NA
17	69232630	rs9901939	4.18121e-10	4	0.0833416	NA
17	69233134	rs6501462	4.74549e-10	4	0.0832296	NA
17	69234808	rs17765868	1.296e-08	4	0.0541829	NA
17	69236044	rs9906756	7.7248e-10	4	0.083412	NA
17	69236601	rs17765897	1.7953e-08	4	0.0701307	NA
17	69237039	rs8079036	1.17898e-08	4	0.0723075	NA
17	69240683	rs8067475	1.3968e-09	4	0.089316	NA
20	21765309	rs6035947	1.33354e-06	15	0.0317907	NA
20	21770471	rs1476395	6.11831e-07	15	0.0253572	NA
20	21770908	rs2208308	6.11815e-07	15	0.0253572	NA
20	21773249	rs2208311	9.83941e-07	15	0.0288828	NA
20	21775783	rs1476398	9.83917e-07	15	0.0288828	NA
20	21776826	rs2208313	8.28647e-07	15	0.0291135	NA
20	21781032	rs6113378	9.41733e-07	15	0.0290285	NA
20	21782156	rs6082514	6.034e-07	15	0.0356502	NA
20	21785414	rs6047638	1.15923e-06	15	0.0257744	NA
20	21790075	rs4815066	1.1088e-06	15	0.0335003	NA
20	21797520	rs1540932	1.04843e-06	15	0.0401734	NA
20	21924173	rs2424408	1.485e-07	15	0.0844791	NA
20	21935907	rs74802944	9.90966e-08	15	0.0562862	NA
20	21944625	rs78894318	1.16132e-07	15	0.0671728	NA
20	21961839	rs7263348	7.73388e-08	15	0.0703089	NA
20	21963048	rs2424420	5.38605e-08	15	0.0669285	NA
20	21967950	rs201546	7.18133e-08	15	0.07423	NA
20	21968219	rs2424422	5.28911e-08	15	0.0710346	NA
20	21989973	rs6047804	8.16193e-07	15	0.150978	NA
20	21990322	rs143112357	1.3496e-06	15	0.164167	NA
20	21990572	rs112823385	1.34956e-06	15	0.164167	NA
20	21990777	rs186501293	1.34953e-06	15	0.164167	NA
20	21990782	rs6047806	9.15974e-07	15	0.142048	NA
20	21991082	rs151150324	1.34949e-06	15	0.164167	NA
20	21991463	rs144557659	1.34946e-06	15	0.164167	NA
20	21992714	rs148098470	1.34943e-06	15	0.164167	NA
20	21995932	rs151260423	1.34935e-06	15	0.164167	NA
20	21996244	rs8124853	7.37474e-07	15	0.143727	NA
20	21996389	rs111907877	1.34932e-06	15	0.164167	NA
20	21998284	rs16983268	1.34929e-06	15	0.164167	NA
20	21999583	rs111388000	1.34925e-06	15	0.164167	NA
20	22007201	rs4815088	1.34918e-06	15	0.164167	NA
20	22008665	rs4813444	1.34915e-06	15	0.164167	NA
20	22022091	rs143928466	8.61494e-07	15	0.171583	NA
20	22033559	rs6047837	1.01701e-06	15	0.255619	NA
20	22039868	rs6036025	1.82362e-08	15	0.218669	NA
20	22041577	rs927833	2.81121e-08	15	0.179705	NA
20	22064025	rs76656383	1.11085e-06	15	0.262065	NA
20	22196590	rs804611	1.09201e-06	15	0.309749	NA
20	22208249	rs804620	7.59256e-07	15	0.18096	NA
20	37948756	rs6101463	2.95731e-07	9	0.0296674	NA
20	37949055	rs6101464	3.13366e-07	9	0.0325376	NA
20	37967302	rs2868999	2.15019e-07	9	0.0619021	NA
20	37984144	rs4812380	5.72171e-07	9	0.099902	NA
20	38016660	rs1569609	2.96189e-07	9	0.0618545	NA
20	38019134	rs1569610	9.71996e-07	9	0.0616357	NA
20	38029177	rs4812385	1.01473e-07	9	0.0522394	NA
20	38030323	rs4474940	1.20027e-07	9	0.0589255	NA
20	38030340	rs4474941	1.20023e-07	9	0.0589255	NA
20	38047957	rs1980481	2.24458e-08	9	0.0687734	NA
20	38064459	rs4812392	3.026e-09	9	0.0332866	NA
20	38065613	rs6093178	3.35202e-09	9	0.0362314	NA
20	38071003	rs6101540	2.94664e-09	9	0.0379734	NA
20	38071770	rs13036616	5.27425e-09	9	0.0543148	NA
20	38072560	rs2179444	1.57738e-09	9	0.0165293	NA
20	38073575	rs4812393	4.71139e-09	9	0.0171188	NA
20	38074017	rs11086752	1.65975e-09	9	0.0168457	NA
20	38074218	rs6101546	1.6597e-09	9	0.0168457	NA
20	38075478	rs2143217	4.71021e-09	9	0.0177914	NA
20	38078495	rs6124156	2.46253e-09	9	0.0341868	NA
20	38079606	rs11086753	3.21069e-09	9	0.0354559	NA
20	38080248	rs6101552	1.53529e-07	9	0.129301	NA
20	38080893	rs6129326	3.40107e-09	9	0.0372388	NA
20	38080917	rs2223545	3.40144e-09	9	0.0372388	NA
20	38080979	rs2869011	3.40135e-09	9	0.0372388	NA
20	38082192	rs909872	8.57301e-09	9	0.0350915	NA
20	38082252	rs877313	8.46657e-09	9	0.0347921	NA
20	38112827	rs7409549	7.09347e-10	9	0.0325472	NA
20	38113503	rs8184154	1.27049e-06	9	0.42522	NA
20	38115233	rs4812395	1.1645e-06	9	0.726893	NA
20	38115813	rs2223548	1.76162e-10	9	0.0479581	NA
20	38118190	rs6016078	4.88353e-10	9	0.0279331	NA
20	38135687	rs6028473	3.43867e-08	9	0.0317494	NA
20	38135694	rs6124159	4.09796e-07	9	0.0287428	NA
20	38136364	rs6129349	1.75194e-07	9	0.0239813	NA
20	38138285	rs6028474	1.12314e-07	9	0.0308645	NA
20	38138627	rs6028475	4.71617e-08	9	0.0237551	NA
20	38138711	rs6028476	1.13745e-07	9	0.0222668	NA
20	38139936	rs57555623	2.21341e-07	9	0.0348436	NA
20	38140100	rs7264045	3.89293e-07	9	0.0436038	NA
20	38141535	rs6028477	1.70823e-07	9	0.0167818	NA
20	38141538	rs6028478	7.66883e-08	9	0.0237921	NA
20	38141670	rs4812396	1.24414e-07	9	0.0266304	NA
20	38142828	rs4810269	1.08796e-07	9	0.0304922	NA
20	38143156	rs4810270	7.58609e-08	9	0.0307332	NA
20	38143206	rs6129350	1.84254e-07	9	0.0296383	NA
20	38145380	rs6101591	6.38584e-08	9	0.0280123	NA
20	38145701	rs6129355	1.55988e-07	9	0.0232496	NA
20	38145814	rs6129356	3.6538e-07	9	0.0441582	NA
20	38147213	rs1008653	1.54898e-07	9	0.0261638	NA
20	38147739	rs4812397	1.55319e-07	9	0.0260727	NA
20	38149274	rs2207800	1.08082e-07	9	0.0256272	NA
20	38151939	rs6028482	3.59875e-08	9	0.0301594	NA
20	38151973	rs6093192	3.32042e-08	9	0.0283088	NA
20	38154046	rs6016091	1.21727e-08	9	0.0268362	NA
20	38155185	rs56296604	2.77492e-07	9	0.0327329	NA
21	16008122	rs62227244	2.09919e-07	18	0.311737	NA
21	16010681	rs9976182	9.92307e-07	18	0.422278	NA

## Sheet: Supplementary Data 5
Supplementary Data 5. Significant results of C-GWAS and MinGWAS in gene ontology analysis
The Adjusted P represent the enriched p-values after Bonferroni correction from the analyses using R package 'clusterProfiler' (for Gene Ontology) or GREAT analyses (for Human Phenotype and Mouse Phenotype) as described in Method section.
All Bonferroni adjusted significant (<0.05) enriched terms are investageted for their enriched p-value and enriched genes in C-GWAS and MinGWAS respectively.
NA indicates the enrich fold of the gene set is lower than default setting of the methed used.
Ontology Category	Term ID	Term description	Adjusted P (C-GWAS)	Adjusted P (MinGWAS)	Enriched genes (C-GWAS)	Enriched genes (MinGWAS)
Mouse Phenotype	MP:0003935	abnormal craniofacial development	2.92e-16	7.07e-05	ALX1, BCL11B, ECE1, EDAR, FOXA2, GLI3, HIC1, HIF1A, ITGAV, KCNJ2, LHX8, PAX3, PRDM16, PTHLH, ROR2, RPGRIP1L, RUNX2, SATB2, SIX3, SOX9, TBX3, WLS, ZEB2	FOXA2, KCNJ2, PAX3, ROR2, RPGRIP1L, SOX9, TBX3, WLS
Mouse Phenotype	MP:0003743	abnormal facial morphology	3.42e-15	5.12e-05	ALX1, BCL11B, CDK2AP1, DAAM2, DHX35, ECE1, EDAR, FOXA2, GLI3, HIC1, INHBA, ITGAV, KCNJ2, LHX8, PAX3, PRDM16, PTHLH, ROR2, RPGRIP1L, RUNX2, SATB2, SIX3, SOX9, TBX15, TBX3, TWIST1, WLS, ZEB2	DAAM2, FOXA2, KCNJ2, PAX3, ROR2, RPGRIP1L, SOX9, TBX15, TBX3, WLS
Mouse Phenotype	MP:0000432	abnormal head morphology	5.8e-15	0.000348	ALX1, BCL11B, CDK2AP1, DAAM2, DHX35, ECE1, EDAR, FOXA2, GLI3, HIC1, HIF1A, INHBA, ITGAV, KCNJ2, LHX8, NFIA, PAX3, PRDM16, PTHLH, ROR2, RPGRIP1L, RUNX2, SATB2, SIX3, SOX9, TBX15, TBX3, TWIST1, WLS, ZEB2	DAAM2, FOXA2, KCNJ2, PAX3, ROR2, RPGRIP1L, SOX9, TBX15, TBX3, WLS
Mouse Phenotype	MP:0000438	abnormal cranium morphology	7.97e-15	2.74e-05	ALX1, BCL11B, DAAM2, DHX35, ECE1, EDAR, FOXA2, GLI3, HIC1, HIF1A, HOXD1, INHBA, KCNJ2, PAX1, PAX3, PRDM16, PTHLH, ROR2, RPGRIP1L, RUNX2, SATB2, SIX3, SOX9, TBX15, TBX18, TWIST1, WLS	DAAM2, FOXA2, KCNJ2, PAX1, PAX3, ROR2, RPGRIP1L, SOX9, TBX15, WLS
Mouse Phenotype	MP:0002116	abnormal craniofacial bone morphology	1.35e-14	3.35e-05	ALX1, BCL11B, DAAM2, DHX35, ECE1, EDAR, FOXA2, GLI3, HIC1, HIF1A, HOXD1, INHBA, KCNJ2, PAX1, PAX3, PRDM16, PTHLH, ROR2, RPGRIP1L, RUNX2, SATB2, SIX3, SOX9, TBX15, TBX18, TWIST1, WLS	DAAM2, FOXA2, KCNJ2, PAX1, PAX3, ROR2, RPGRIP1L, SOX9, TBX15, WLS
Mouse Phenotype	MP:0000452	abnormal mouth morphology	7.94e-13	0.00111	ALX1, BCL11B, ECE1, EDAR, FOXA2, GLI3, HIC1, INHBA, ITGAV, KCNJ2, LHX8, PAX3, PRDM16, PTHLH, ROR2, RPGRIP1L, RUNX2, SATB2, SIX3, SOX9, TBX3, TWIST1, WLS	FOXA2, KCNJ2, PAX3, ROR2, RPGRIP1L, SOX9, TBX3, WLS
Gene Ontology	GO:0048598	embryonic morphogenesis	8.8e-12	2.69e-06	ALX1, DLL1, ECE1, FOXA2, GLI3, HIF1A, INHBA, INTU, ITGAV, ROR2, RPGRIP1L, RUNX2, SATB2, SFRP2, SIX2, SIX3, SOX9, TBX15, TBX3, TWIST1, WLS, ZEB2	EPHA2, FOXA2, INTU, ROR2, RPGRIP1L, SFRP2, SOX9, TBX15, TBX3, WLS
Gene Ontology	GO:0009887	animal organ morphogenesis	1.15e-11	0.00265	ABLIM1, ALX1, BCL11B, CRB1, DLL1, EDAR, FGF7, GLI3, HIF1A, INHBA, LHX8, LHX9, PAX1, PAX3, ROR2, RPE65, RUNX2, SATB2, SFRP2, SIX2, SIX3, SOX9, TBX15, TBX3, TENM3, TWIST1	EPHA2, PAX1, PAX3, ROR2, RPE65, SFRP2, SOX9, TBX15, TBX3
Mouse Phenotype	MP:0003755	abnormal palate morphology	2.02e-11	0.000524	ALX1, GLI3, HIC1, INHBA, ITGAV, KCNJ2, LHX8, PAX3, PRDM16, ROR2, RPGRIP1L, RUNX2, SATB2, SIX3, SOX9, TBX3, TWIST1, WLS	KCNJ2, PAX3, ROR2, RPGRIP1L, SOX9, TBX3, WLS
Mouse Phenotype	MP:0005274	abnormal viscerocranium morphology	2.39e-11	1.23e-06	ALX1, BCL11B, DAAM2, ECE1, EDAR, FOXA2, GLI3, INHBA, KCNJ2, PAX1, PAX3, PRDM16, PTHLH, ROR2, RPGRIP1L, RUNX2, SATB2, SOX9, TBX15, TWIST1, WLS	DAAM2, FOXA2, KCNJ2, PAX1, PAX3, ROR2, RPGRIP1L, SOX9, TBX15, WLS
Mouse Phenotype	MP:0000454	abnormal jaw morphology	2.49e-11	3.43e-07	ALX1, BCL11B, DAAM2, ECE1, EDAR, FOXA2, GLI3, INHBA, KCNJ2, PAX1, PAX3, PRDM16, PTHLH, ROR2, RPGRIP1L, RUNX2, SATB2, SOX9, TBX15, WLS	DAAM2, FOXA2, KCNJ2, PAX1, PAX3, ROR2, RPGRIP1L, SOX9, TBX15, WLS
Gene Ontology	GO:0009790	embryo development	3.82e-11	1.96e-05	ALX1, DLL1, ECE1, FOXA2, GLI3, HIF1A, HOXD1, INHBA, INTU, ITGAV, PAX1, RNASEH2B, ROR2, RPGRIP1L, RUNX2, SATB2, SBDS, SFRP2, SIX2, SIX3, SOX9, TBX15, TBX3, TWIST1, WLS, ZEB2	EPHA2, FOXA2, INTU, PAX1, ROR2, RPGRIP1L, SFRP2, SOX9, TBX15, TBX3, WLS
Mouse Phenotype	MP:0000111	cleft palate	6.04e-11	0.000262	ALX1, GLI3, INHBA, ITGAV, KCNJ2, LHX8, PAX3, PRDM16, ROR2, RPGRIP1L, RUNX2, SATB2, SIX3, SOX9, TBX3, TWIST1, WLS	KCNJ2, PAX3, ROR2, RPGRIP1L, SOX9, TBX3, WLS
Gene Ontology	GO:0043009	chordate embryonic development	1.18e-10	6.26e-05	ALX1, DLL1, ECE1, GLI3, HIF1A, HOXD1, INTU, PAX1, RNASEH2B, ROR2, RPGRIP1L, RUNX2, SATB2, SBDS, SFRP2, SIX2, SOX9, TBX15, TBX3, TWIST1, ZEB2	EPHA2, INTU, PAX1, ROR2, RPGRIP1L, SFRP2, SOX9, TBX15, TBX3
Gene Ontology	GO:0009792	embryo development ending in birth or egg hatching	1.41e-10	6.77e-05	ALX1, DLL1, ECE1, GLI3, HIF1A, HOXD1, INTU, PAX1, RNASEH2B, ROR2, RPGRIP1L, RUNX2, SATB2, SBDS, SFRP2, SIX2, SOX9, TBX15, TBX3, TWIST1, ZEB2	EPHA2, INTU, PAX1, ROR2, RPGRIP1L, SFRP2, SOX9, TBX15, TBX3
Human Phenotype	HP:0010938	Abnormality of the external nose	3.36e-09	0.00622	ALX1, AUTS2, ECE1, FTO, GLI3, KCNJ2, NFIA, PAX3, ROR2, RPGRIP1L, RUNX2, SATB2, SOX9, TBCE, TWIST1, ZEB2	FTO, KCNJ2, PAX3, ROR2, RPGRIP1L, SOX9
Mouse Phenotype	MP:0000074	abnormal neurocranium morphology	3.84e-09	0.0803	ALX1, DHX35, ECE1, GLI3, HOXD1, PAX3, PTHLH, RPGRIP1L, RUNX2, SATB2, SOX9, TBX15, TBX18, TWIST1, WLS	PAX3, RPGRIP1L, SOX9, TBX15, WLS
Mouse Phenotype	MP:0013550	abnormal secondary palate morphology	5.75e-09	0.0117	GLI3, INHBA, ITGAV, KCNJ2, LHX8, PAX3, PRDM16, ROR2, RUNX2, SATB2, SIX3, SOX9, TBX3	KCNJ2, PAX3, ROR2, SOX9, TBX3
Gene Ontology	GO:0007389	pattern specification process	9.4e-09	4.1e-06	ALX1, DAAM2, DLL1, FOXA2, GLI3, HIF1A, INTU, PAX1, ROR2, RPGRIP1L, SATB2, SFRP2, SIX2, SIX3, TBX3, WLS, ZEB2	DAAM2, FOXA2, INTU, PAX1, ROR2, RPGRIP1L, SFRP2, TBX3, WLS
Human Phenotype	HP:0000153	Abnormality of the mouth	1.9e-08	0.00222	ALX1, AUTS2, BCL11B, EDAR, FTO, GLI3, KCNJ2, NFIA, PAX1, PAX3, PTHLH, ROR2, RPGRIP1L, RUNX2, SATB2, SIX3, SOX9, TBCE, TBX15, TBX3, TCF4, TWIST1, ZEB2	FTO, KCNJ2, PAX1, PAX3, ROR2, RPGRIP1L, SOX9, TBX15, TBX3
Mouse Phenotype	MP:0009890	cleft secondary palate	2e-08	0.0057	INHBA, ITGAV, KCNJ2, LHX8, PAX3, PRDM16, ROR2, RUNX2, SATB2, SIX3, SOX9, TBX3	KCNJ2, PAX3, ROR2, SOX9, TBX3
Human Phenotype	HP:0000315	Abnormality of the orbital region	2.31e-08	0.0122	ALX1, AUTS2, B3GALNT2, BCL11B, EDAR, GLI3, KCNJ2, PAX1, PAX3, ROR2, RPGRIP1L, RUNX2, SATB2, SIX3, SOX9, TBCE, TBX15, TBX3, TCF4, TENM3, TWIST1, ZEB2	KCNJ2, PAX1, PAX3, ROR2, RPGRIP1L, SOX9, TBX15, TBX3
Mouse Phenotype	MP:0000455	abnormal maxilla morphology	2.5e-08	0.000167	ALX1, BCL11B, DAAM2, GLI3, KCNJ2, PAX3, PRDM16, PTHLH, ROR2, RPGRIP1L, SATB2, SOX9	DAAM2, KCNJ2, PAX3, ROR2, RPGRIP1L, SOX9
Gene Ontology	GO:0030182	neuron differentiation	3.21e-08	1	AUTS2, BCL11B, CRB1, DLL1, EPHA4, EPHA7, FOXA2, GLI3, HDAC9, HIF1A, HOXD1, INHBA, IRS2, LHX8, LHX9, RORA, RPE65, RUNX2, SATB2, SOX9, TBCE, TENM3, ZEB2	EPHA2, EPHA4, FOXA2, RPE65, SOX9
Gene Ontology	GO:0048729	tissue morphogenesis	3.52e-08	0.000622	ALX1, DLL1, EPHA4, EPHA7, FGF7, GLI3, HIF1A, INHBA, INTU, RPGRIP1L, SFRP2, SIX2, SIX3, SOX9, TBX3, TWIST1, WLS, ZEB2	EPHA2, EPHA4, INTU, RPGRIP1L, SFRP2, SOX9, TBX3, WLS
Mouse Phenotype	MP:0000550	abnormal forelimb morphology	3.73e-08	5.82e-07	GLI3, HIC1, PAX1, PAX3, PTHLH, ROR2, RUNX2, SFRP2, SOX9, TBX15, TBX3, TWIST1, WLS	PAX1, PAX3, ROR2, SFRP2, SOX9, TBX15, TBX3, WLS
Mouse Phenotype	MP:0011087	neonatal lethality, complete penetrance	5.37e-08	0.675	ALX1, BCL11B, ECE1, GLI3, HIF1A, INHBA, ITGAV, KCNJ2, PAX3, PRDM16, PTHLH, ROR2, RPGRIP1L, RUNX2, SIX2, SOX9, TBX15, TBX18, TCF4, TWIST1	KCNJ2, PAX3, ROR2, RPGRIP1L, SOX9, TBX15
Human Phenotype	HP:0000202	Oral cleft	8.96e-08	0.000848	ALX1, FTO, GLI3, KCNJ2, PAX3, RPGRIP1L, RUNX2, SATB2, SIX3, SOX9, TBX15, TWIST1, ZEB2	FTO, KCNJ2, PAX3, RPGRIP1L, SOX9, TBX15
Human Phenotype	HP:0000163	Abnormality of the oral cavity	1.89e-07	0.00551	ALX1, BCL11B, EDAR, FTO, GLI3, KCNJ2, PAX1, PTHLH, ROR2, RPGRIP1L, RUNX2, SATB2, SIX3, SOX9, TBCE, TBX15, TBX3, TCF4, TWIST1, ZEB2	FTO, KCNJ2, PAX1, ROR2, RPGRIP1L, SOX9, TBX15, TBX3
Gene Ontology	GO:0035108	limb morphogenesis	2.09e-07	0.000106	ALX1, ECE1, GLI3, INTU, ROR2, RPGRIP1L, RUNX2, SFRP2, SOX9, TBX3, TWIST1	INTU, ROR2, RPGRIP1L, SFRP2, SOX9, TBX3
Gene Ontology	GO:0009952	anterior/posterior pattern specification	2.93e-07	0.000606	ALX1, DLL1, FOXA2, GLI3, PAX1, ROR2, SFRP2, SIX2, SIX3, TBX3, WLS, ZEB2	FOXA2, PAX1, ROR2, SFRP2, TBX3, WLS
Gene Ontology	GO:0003002	regionalization	4.19e-07	1.39e-05	ALX1, DLL1, FOXA2, GLI3, INTU, PAX1, ROR2, RPGRIP1L, SFRP2, SIX2, SIX3, TBX3, WLS, ZEB2	FOXA2, INTU, PAX1, ROR2, RPGRIP1L, SFRP2, TBX3, WLS
Mouse Phenotype	MP:0009655	abnormal secondary palate development	4.41e-07	0.0544	ITGAV, KCNJ2, LHX8, PAX3, PRDM16, ROR2, RUNX2, SATB2, SIX3, TBX3	KCNJ2, PAX3, ROR2, TBX3
Mouse Phenotype	MP:0000443	abnormal snout morphology	4.5e-07	0.0209	BCL11B, CDK2AP1, DAAM2, DHX35, HIC1, PAX3, PRDM16, PTHLH, ROR2, SATB2, SOX9, TBX15	DAAM2, PAX3, ROR2, SOX9, TBX15
Mouse Phenotype	MP:0009653	abnormal palate development	6.14e-07	0.0621	ITGAV, KCNJ2, LHX8, PAX3, PRDM16, ROR2, RUNX2, SATB2, SIX3, TBX3	KCNJ2, PAX3, ROR2, TBX3
Gene Ontology	GO:0007417	central nervous system development	6.43e-07	0.339	BCL11B, CHST8, DLL1, EPHA4, EPHA7, GLI3, HIF1A, INHBA, INTU, IRS2, LHX8, ROR2, RORA, RPGRIP1L, SATB2, SIX3, SOX9, SRR, TBX3, WLS, ZEB2	EPHA4, INTU, ROR2, RPGRIP1L, SOX9, TBX3, WLS
Human Phenotype	HP:0000366	Abnormality of the nose	6.8e-07	0.451	ALX1, AUTS2, ECE1, EDAR, FTO, GLI3, KCNJ2, NFIA, PAX3, ROR2, RPGRIP1L, RUNX2, SATB2, SIX3, SOX9, TBCE, TCF4, TWIST1, ZEB2	FTO, KCNJ2, PAX3, ROR2, RPGRIP1L, SOX9
Gene Ontology	GO:0001501	skeletal system development	8.27e-07	0.00565	ALX1, GLI3, HIF1A, HOXD1, PAX1, PTHLH, ROR2, RUNX2, SATB2, SBDS, SFRP2, SIX2, SOX9, TBX15, TBX3, TWIST1	EPHA2, PAX1, ROR2, SFRP2, SOX9, TBX15, TBX3
Mouse Phenotype	MP:0000163	abnormal cartilage morphology	8.47e-07	0.489	ALX1, ECE1, GLI3, HIF1A, IDH1, INTU, PAX1, PRDM16, PTHLH, ROR2, RUNX2, SATB2, SOX9, TBX15, TBX18	INTU, PAX1, ROR2, SOX9, TBX15
Mouse Phenotype	MP:0000913	abnormal brain development	8.74e-07	1	ALX1, DHX35, DLL1, FOXA2, GLI3, HIC1, HIF1A, INTU, ITGAV, LHX8, NFIA, PAX3, ROR2, RORA, RPGRIP1L, SIX3, TCF4, TWIST1, WLS, ZEB2	FOXA2, INTU, PAX3, ROR2, RPGRIP1L, WLS
Mouse Phenotype	MP:0002058	neonatal lethality	8.88e-07	0.681	ALX1, BCL11B, ECE1, FOXA2, GLI3, HIF1A, INHBA, ITGAV, KCNJ2, LHX8, PAX3, PRDM16, PTHLH, ROR2, RPGRIP1L, RUNX2, SIX2, SOX9, TBX15, TBX18, TCF4, TWIST1	FOXA2, KCNJ2, PAX3, ROR2, RPGRIP1L, SOX9, TBX15
Gene Ontology	GO:0030326	embryonic limb morphogenesis	1e-06	0.00211	ALX1, ECE1, GLI3, INTU, ROR2, RPGRIP1L, RUNX2, SFRP2, TBX3, TWIST1	INTU, ROR2, RPGRIP1L, SFRP2, TBX3
Gene Ontology	GO:0035295	tube development	1.01e-06	0.0166	ALX1, DLL1, EDAR, EPHA4, EPHA7, FGF7, GLI3, HIF1A, INTU, NFIA, RPGRIP1L, SFRP2, SIX2, SOX9, TBX3, TWIST1, ZEB2	EPHA2, EPHA4, INTU, RPGRIP1L, SFRP2, SOX9, TBX3
Gene Ontology	GO:0060173	limb development	1.21e-06	0.00028	ALX1, ECE1, GLI3, INTU, ROR2, RPGRIP1L, RUNX2, SFRP2, SOX9, TBX3, TWIST1	INTU, ROR2, RPGRIP1L, SFRP2, SOX9, TBX3
Gene Ontology	GO:0002009	morphogenesis of an epithelium	1.22e-06	0.00228	ALX1, DLL1, EPHA4, EPHA7, FGF7, GLI3, HIF1A, INTU, RPGRIP1L, SFRP2, SIX2, SOX9, TBX3, TWIST1, ZEB2	EPHA2, EPHA4, INTU, RPGRIP1L, SFRP2, SOX9, TBX3
Gene Ontology	GO:0048562	embryonic organ morphogenesis	1.43e-06	0.104	ALX1, DLL1, GLI3, HIF1A, ROR2, RUNX2, SATB2, SIX2, SIX3, SOX9, TBX15, TBX3, TWIST1	EPHA2, ROR2, SOX9, TBX15, TBX3
Human Phenotype	HP:0100886	Abnormality of globe location	1.64e-06	0.363	ALX1, AUTS2, BCL11B, GLI3, KCNJ2, PAX3, ROR2, RPGRIP1L, RUNX2, SIX3, SOX9, TBCE, TCF4, TWIST1, ZEB2	KCNJ2, PAX3, ROR2, RPGRIP1L, SOX9
Mouse Phenotype	MP:0000547	short limbs	1.68e-06	0.0925	GLI3, HIF1A, PTHLH, ROR2, RUNX2, SATB2, SFRP2, SOX9, TWIST1, WLS	ROR2, SFRP2, SOX9, WLS
Human Phenotype	HP:0000316	Hypertelorism	2.21e-06	0.0727	ALX1, AUTS2, BCL11B, GLI3, KCNJ2, PAX3, ROR2, RPGRIP1L, RUNX2, SOX9, TBCE, TWIST1, ZEB2	KCNJ2, PAX3, ROR2, RPGRIP1L, SOX9
Human Phenotype	HP:0000164	Abnormality of the dentition	2.43e-06	1	BCL11B, EDAR, GLI3, KCNJ2, PAX1, PTHLH, ROR2, RUNX2, SATB2, SIX3, TBCE, TBX3, TCF4, ZEB2	KCNJ2, PAX1, ROR2, TBX3
Gene Ontology	GO:0007423	sensory organ development	3.36e-06	1	BCL11B, CRB1, DLL1, ECE1, GLI3, HIF1A, INHBA, PRDM16, ROR2, RPE65, RPGRIP1L, SIX2, SIX3, SOX9, TENM3, TWIST1	EPHA2, ROR2, RPE65, RPGRIP1L, SOX9
Mouse Phenotype	MP:0003073	abnormal metacarpal bone morphology	3.38e-06	8.87e-06	GLI3, ROR2, RUNX2, SFRP2, SOX9, TBX15, TBX3	ROR2, SFRP2, SOX9, TBX15, TBX3
Mouse Phenotype	MP:0000445	short snout	3.38e-06	0.122	CDK2AP1, DAAM2, DHX35, HIC1, PAX3, PRDM16, PTHLH, ROR2, SATB2, SOX9	DAAM2, PAX3, ROR2, SOX9
Mouse Phenotype	MP:0004592	small mandible	3.87e-06	0.129	ALX1, ECE1, GLI3, PAX3, PRDM16, PTHLH, ROR2, RPGRIP1L, SATB2, SOX9	PAX3, ROR2, RPGRIP1L, SOX9
Human Phenotype	HP:0001155	Abnormality of the hand	4.35e-06	0.0014	AUTS2, ECE1, GLI3, KCNJ2, PAX1, PAX3, PTHLH, ROR2, RPGRIP1L, RUNX2, SATB2, SOX9, TBCE, TBX15, TBX3, TCF4, TWIST1	KCNJ2, PAX1, PAX3, ROR2, RPGRIP1L, SOX9, TBX15, TBX3
Mouse Phenotype	MP:0001340	abnormal eyelid morphology	5.96e-06	1	ALX1, BCL11B, EDAR, GLI3, INHBA, PAX3, PDCD2, PRKCH, ROR2, RUNX2, SOX9, TBX15	PAX3, ROR2, SOX9, TBX15
Human Phenotype	HP:0002813	Abnormality of limb bone morphology	6.43e-06	0.000326	ECE1, FTO, GLI3, KCNJ2, PAX1, PAX3, PTHLH, ROR2, RPGRIP1L, RUNX2, SATB2, SBDS, SOX9, TBCE, TBX15, TBX3, TCF4, TWIST1	FTO, KCNJ2, PAX1, PAX3, ROR2, RPGRIP1L, SOX9, TBX15, TBX3
Mouse Phenotype	MP:0000458	abnormal mandible morphology	6.72e-06	0.0204	ALX1, ECE1, GLI3, PAX3, PRDM16, PTHLH, ROR2, RPGRIP1L, SATB2, SOX9, TBX15	PAX3, ROR2, RPGRIP1L, SOX9, TBX15
Human Phenotype	HP:0000356	Abnormality of the outer ear	7.04e-06	0.596	ALX1, AUTS2, ECE1, GLI3, KCNJ2, NFIA, PAX1, ROR2, SATB2, SOX9, TBCE, TBX15, TCF4, TWIST1, ZEB2	KCNJ2, PAX1, ROR2, SOX9, TBX15
Gene Ontology	GO:0035239	tube morphogenesis	8.36e-06	0.208	ALX1, DLL1, EDAR, EPHA4, EPHA7, GLI3, HIF1A, SFRP2, SIX2, SOX9, TBX3, TWIST1, ZEB2	EPHA2, EPHA4, SFRP2, SOX9, TBX3
Human Phenotype	HP:0040068	Abnormality of limb bone	8.6e-06	0.000382	ECE1, FTO, GLI3, KCNJ2, PAX1, PAX3, PTHLH, ROR2, RPGRIP1L, RUNX2, SATB2, SBDS, SOX9, TBCE, TBX15, TBX3, TCF4, TWIST1	FTO, KCNJ2, PAX1, PAX3, ROR2, RPGRIP1L, SOX9, TBX15, TBX3
Human Phenotype	HP:0000175	Cleft palate	8.92e-06	0.0153	ALX1, FTO, KCNJ2, RPGRIP1L, RUNX2, SATB2, SIX3, SOX9, TBX15, TWIST1, ZEB2	FTO, KCNJ2, RPGRIP1L, SOX9, TBX15
Gene Ontology	GO:0048705	skeletal system morphogenesis	9e-06	0.0245	ALX1, GLI3, PAX1, ROR2, RUNX2, SATB2, SFRP2, SIX2, SOX9, TBX15, TWIST1	PAX1, ROR2, SFRP2, SOX9, TBX15
Mouse Phenotype	MP:0000572	abnormal autopod morphology	9.03e-06	3.22e-06	ALX1, EDAR, GLI3, INTU, PAX1, ROR2, RPGRIP1L, RUNX2, SFRP2, SOX9, TBX15, TBX3, TWIST1, WLS	INTU, PAX1, ROR2, RPGRIP1L, SFRP2, SOX9, TBX15, TBX3, WLS
Mouse Phenotype	MP:0002110	abnormal digit morphology	9.89e-06	6.52e-07	ALX1, GLI3, INTU, PAX1, ROR2, RPGRIP1L, RUNX2, SFRP2, SOX9, TBX15, TBX3, TWIST1, WLS	INTU, PAX1, ROR2, RPGRIP1L, SFRP2, SOX9, TBX15, TBX3, WLS
Mouse Phenotype	MP:0004508	abnormal pectoral girdle bone morphology	1.04e-05	0.00361	ALX1, GLI3, HIF1A, INTU, PAX1, PAX3, PTHLH, ROR2, RUNX2, SOX9, TBX15, TWIST1	INTU, PAX1, PAX3, ROR2, SOX9, TBX15
Gene Ontology	GO:0048646	anatomical structure formation involved in morphogenesis	1.05e-05	0.0219	ALX1, DLL1, EDAR, FOXA2, GLI3, HIF1A, INHBA, ITGAV, PAX1, PIKFYVE, ROR2, RORA, SFRP2, SIX2, SOX9, TBX3, TWIST1, WLS, ZEB2	EPHA2, FOXA2, PAX1, ROR2, SFRP2, SOX9, TBX3, WLS
Human Phenotype	HP:0100737	Abnormality of the hard palate	1.07e-05	0.0166	ALX1, FTO, KCNJ2, RPGRIP1L, RUNX2, SATB2, SIX3, SOX9, TBX15, TWIST1, ZEB2	FTO, KCNJ2, RPGRIP1L, SOX9, TBX15
Mouse Phenotype	MP:0002100	abnormal tooth morphology	1.16e-05	0.575	BCL11B, EDAR, FOXA2, GLI3, INHBA, PAX3, PTHLH, RPGRIP1L, RUNX2, SATB2, WLS	FOXA2, PAX3, RPGRIP1L, WLS
Mouse Phenotype	MP:0002084	abnormal developmental patterning	1.17e-05	0.000363	DLL1, FOXA2, GLI3, HIF1A, INTU, PAX3, RNASEH2B, ROR2, RPGRIP1L, SBDS, SFRP2, SIX3, SOX9, WLS, ZEB2	FOXA2, INTU, PAX3, ROR2, RPGRIP1L, SFRP2, SOX9, WLS
Mouse Phenotype	MP:0002109	abnormal limb morphology	1.27e-05	0.000128	ALX1, EDAR, GLI3, HIC1, HIF1A, INTU, PAX1, PAX3, PTHLH, ROR2, RPGRIP1L, RUNX2, SATB2, SFRP2, SOX9, TBX15, TBX3, TWIST1, WLS	INTU, PAX1, PAX3, ROR2, RPGRIP1L, SFRP2, SOX9, TBX15, TBX3, WLS
Human Phenotype	HP:0000177	Abnormality of upper lip	1.31e-05	1	AUTS2, EDAR, GLI3, KCNJ2, NFIA, PAX3, ROR2, RPGRIP1L, RUNX2, SATB2, SIX3, TBCE, TCF4	KCNJ2, PAX3, ROR2, RPGRIP1L
Mouse Phenotype	MP:0002233	abnormal nose morphology	1.42e-05	0.00771	ALX1, GLI3, PAX3, ROR2, RPGRIP1L, RUNX2, SATB2, SIX3, SOX9, WLS	PAX3, ROR2, RPGRIP1L, SOX9, WLS
Human Phenotype	HP:0030669	Abnormal morphology of the ocular adnexa	1.63e-05	0.0138	ALX1, AUTS2, BCL11B, EDAR, GLI3, KCNJ2, PAX1, PAX3, ROR2, SATB2, SOX9, TBX15, TBX3, TCF4, TWIST1, ZEB2	KCNJ2, PAX1, PAX3, ROR2, SOX9, TBX15, TBX3
Human Phenotype	HP:0002817	Abnormality of the upper limb	1.88e-05	0.00293	AUTS2, ECE1, GLI3, KCNJ2, PAX1, PAX3, PTHLH, ROR2, RPGRIP1L, RUNX2, SATB2, SOX9, TBCE, TBX15, TBX3, TCF4, TWIST1	KCNJ2, PAX1, PAX3, ROR2, RPGRIP1L, SOX9, TBX15, TBX3
Mouse Phenotype	MP:0000137	abnormal vertebrae morphology	1.88e-05	0.00151	DHX35, DLL1, GLI3, HOXD1, PAX1, PAX3, PDCD2, PTHLH, ROR2, RPGRIP1L, RUNX2, SFRP2, SOX9, TBX15, TBX18, TCF4	EPHA2, PAX1, PAX3, ROR2, RPGRIP1L, SFRP2, SOX9, TBX15
Mouse Phenotype	MP:0004624	abnormal thoracic cage morphology	1.92e-05	0.000481	ALX1, GLI3, HIF1A, INTU, PAX1, PAX3, PTHLH, ROR2, RPGRIP1L, RUNX2, SFRP2, SOX9, TBX15, TBX18, TWIST1	INTU, PAX1, PAX3, ROR2, RPGRIP1L, SFRP2, SOX9, TBX15
Human Phenotype	HP:0000357	Abnormal location of ears	1.99e-05	1	ALX1, AUTS2, ECE1, GLI3, KCNJ2, NFIA, PAX1, ROR2, SATB2, SOX9, TBCE, TWIST1	KCNJ2, PAX1, ROR2, SOX9
Gene Ontology	GO:0045165	cell fate commitment	2.04e-05	0.747	BCL11B, DLL1, FOXA2, GLI3, ROR2, RORA, RUNX2, SATB2, SIX2, SOX9, TBX3	FOXA2, ROR2, SOX9, TBX3
Mouse Phenotype	MP:0003756	abnormal hard palate morphology	2.07e-05	1	GLI3, INHBA, ITGAV, KCNJ2, LHX8, RUNX2, SATB2, SIX3, TBX3	KCNJ2, TBX3
Mouse Phenotype	MP:0006279	abnormal limb development	2.22e-05	1.31e-07	GLI3, INTU, ROR2, RPGRIP1L, RUNX2, SFRP2, SOX9, TBX15, TBX3, WLS	INTU, ROR2, RPGRIP1L, SFRP2, SOX9, TBX15, TBX3, WLS
Human Phenotype	HP:0011844	Abnormal appendicular skeleton morphology	2.23e-05	0.000641	ECE1, FTO, GLI3, KCNJ2, PAX1, PAX3, PTHLH, ROR2, RPGRIP1L, RUNX2, SATB2, SBDS, SOX9, TBCE, TBX15, TBX3, TCF4, TWIST1	FTO, KCNJ2, PAX1, PAX3, ROR2, RPGRIP1L, SOX9, TBX15, TBX3
Human Phenotype	HP:0040069	Abnormality of lower limb bone	2.37e-05	0.00379	GLI3, KCNJ2, PTHLH, ROR2, RPGRIP1L, RUNX2, SBDS, SOX9, TBCE, TBX15, TBX3, TWIST1	KCNJ2, ROR2, RPGRIP1L, SOX9, TBX15, TBX3
Mouse Phenotype	MP:0002113	abnormal skeleton development	2.64e-05	2.85e-05	GLI3, HIF1A, IDH1, INTU, PAX1, PAX3, PTHLH, ROR2, RUNX2, SFRP2, SOX9, TBX15, TBX18, TWIST1, WLS	EPHA2, INTU, PAX1, PAX3, ROR2, SFRP2, SOX9, TBX15, WLS
Human Phenotype	HP:0001167	Abnormality of finger	2.95e-05	0.000128	ECE1, GLI3, KCNJ2, PAX1, PAX3, ROR2, RPGRIP1L, RUNX2, SATB2, SOX9, TBX15, TBX3, TCF4, TWIST1	KCNJ2, PAX1, PAX3, ROR2, RPGRIP1L, SOX9, TBX15, TBX3
Human Phenotype	HP:0011297	Abnormality of digit	3.06e-05	8.45e-05	ECE1, FTO, GLI3, KCNJ2, PAX1, PAX3, PTHLH, ROR2, RPGRIP1L, RUNX2, SATB2, SOX9, TBX15, TBX3, TCF4, TWIST1	FTO, KCNJ2, PAX1, PAX3, ROR2, RPGRIP1L, SOX9, TBX15, TBX3
Mouse Phenotype	MP:0010029	abnormal basicranium morphology	3.1e-05	0.831	ALX1, BCL11B, DHX35, GLI3, RPGRIP1L, RUNX2, SOX9, TBX15	RPGRIP1L, SOX9, TBX15
Mouse Phenotype	MP:0002151	abnormal neural tube morphology	3.18e-05	0.000117	ALX1, DLL1, FOXA2, GLI3, HIF1A, INTU, PAX1, PAX3, RNASEH2B, RPGRIP1L, SFRP2, SIX3, SOX9, TWIST1, WLS, ZEB2	EPHA2, FOXA2, INTU, PAX1, PAX3, RPGRIP1L, SFRP2, SOX9, WLS
Mouse Phenotype	MP:0008272	abnormal endochondral bone ossification	3.54e-05	0.00272	GLI3, INTU, PTHLH, ROR2, RUNX2, SFRP2, SOX9, TBX15, TWIST1	INTU, ROR2, SFRP2, SOX9, TBX15
Human Phenotype	HP:0000782	Abnormality of the scapula	3.57e-05	4.1e-07	KCNJ2, PAX1, PAX3, RUNX2, SOX9, TBX15, TBX3	KCNJ2, PAX1, PAX3, SOX9, TBX15, TBX3
Mouse Phenotype	MP:0005108	abnormal ulna morphology	3.67e-05	0.000453	GLI3, PTHLH, ROR2, RUNX2, SFRP2, SOX9, TBX15, TBX3	ROR2, SFRP2, SOX9, TBX15, TBX3
Mouse Phenotype	MP:0000104	abnormal sphenoid bone morphology	4.33e-05	0.941	ALX1, DHX35, ECE1, GLI3, PAX3, RPGRIP1L, RUNX2, SOX9	PAX3, RPGRIP1L, SOX9
Gene Ontology	GO:0090596	sensory organ morphogenesis	4.93e-05	1	CRB1, DLL1, GLI3, HIF1A, ROR2, RPE65, SIX2, SIX3, SOX9, TENM3, TWIST1	EPHA2, ROR2, RPE65, SOX9
Gene Ontology	GO:0042733	embryonic digit morphogenesis	4.98e-05	0.00484	ECE1, GLI3, INTU, ROR2, SFRP2, TBX3, TWIST1	INTU, ROR2, SFRP2, TBX3
Mouse Phenotype	MP:0002925	abnormal cardiovascular development	4.98e-05	0.00142	CASZ1, DHX35, DLL1, ECE1, FOXA2, GLI3, HIF1A, INTU, ITGAV, PAX1, PAX3, PTHLH, RORA, RPGRIP1L, RUNX2, SOX9, TBX18, TBX3	CASZ1, EPHA2, FOXA2, INTU, PAX1, PAX3, RPGRIP1L, SOX9, TBX3
Gene Ontology	GO:0048592	eye morphogenesis	5.64e-05	1	CRB1, DLL1, GLI3, HIF1A, RPE65, SIX3, SOX9, TENM3, TWIST1	EPHA2, RPE65, SOX9
Mouse Phenotype	MP:0004540	small maxilla	7.06e-05	1	ALX1, BCL11B, PAX3, PRDM16, PTHLH, SATB2, SOX9	PAX3, SOX9
Mouse Phenotype	MP:0005221	abnormal rostral-caudal axis patterning	7.42e-05	0.000101	DLL1, FOXA2, INTU, PAX3, RNASEH2B, ROR2, SFRP2, SIX3, WLS	FOXA2, INTU, PAX3, ROR2, SFRP2, WLS
Mouse Phenotype	MP:0004703	abnormal vertebral column morphology	8.25e-05	0.0229	DHX35, DLL1, GLI3, HOXD1, PAX1, PAX3, PDCD2, PTHLH, ROR2, RPGRIP1L, RUNX2, SATB2, SFRP2, SOX9, TBP, TBX15, TBX18, TCF4	EPHA2, PAX1, PAX3, ROR2, RPGRIP1L, SFRP2, SOX9, TBX15
Human Phenotype	HP:0000174	Abnormality of the palate	8.62e-05	0.0225	ALX1, FTO, KCNJ2, ROR2, RPGRIP1L, RUNX2, SATB2, SIX3, SOX9, TBCE, TBX15, TWIST1, ZEB2	FTO, KCNJ2, ROR2, RPGRIP1L, SOX9, TBX15
Mouse Phenotype	MP:0005358	abnormal incisor morphology	8.75e-05	1	BCL11B, EDAR, FOXA2, INHBA, PTHLH, RPGRIP1L, RUNX2, SATB2	FOXA2, RPGRIP1L
Human Phenotype	HP:0006292	Abnormality of dental eruption	9.39e-05	1	BCL11B, GLI3, KCNJ2, PTHLH, ROR2, RUNX2, ZEB2	KCNJ2, ROR2
Human Phenotype	HP:0000159	Abnormality of the lip	9.88e-05	1	AUTS2, EDAR, GLI3, KCNJ2, NFIA, PAX3, ROR2, RPGRIP1L, RUNX2, SATB2, SIX3, TBCE, TCF4	KCNJ2, PAX3, ROR2, RPGRIP1L
Mouse Phenotype	MP:0009887	abnormal palatal shelf fusion at midline	0.000117	1	ITGAV, KCNJ2, LHX8, RUNX2, SATB2, SIX3, TBX3	KCNJ2, TBX3
Gene Ontology	GO:0048593	camera-type eye morphogenesis	0.000119	1	DLL1, GLI3, HIF1A, RPE65, SIX3, SOX9, TENM3, TWIST1	EPHA2, RPE65, SOX9
Gene Ontology	GO:0001654	eye development	0.000121	1	BCL11B, CRB1, DLL1, GLI3, HIF1A, INHBA, RPE65, RPGRIP1L, SIX3, SOX9, TENM3, TWIST1	EPHA2, RPE65, RPGRIP1L, SOX9
Mouse Phenotype	MP:0000260	abnormal angiogenesis	0.000132	0.0414	ECE1, FOXA2, GLI3, HIF1A, ITGAV, PAX1, PAX3, PTHLH, RORA, RPGRIP1L, RUNX2, SOX9, TBX18	EPHA2, FOXA2, PAX1, PAX3, RPGRIP1L, SOX9
Gene Ontology	GO:0007420	brain development	0.000158	NA	BCL11B, DLL1, EPHA7, GLI3, HIF1A, INHBA, IRS2, LHX8, RORA, RPGRIP1L, SATB2, SIX3, SRR, TBX3, WLS, ZEB2	NA
Human Phenotype	HP:0000422	Abnormality of the nasal bridge	0.000158	1	ALX1, ECE1, EDAR, GLI3, PAX3, ROR2, RUNX2, SATB2, SOX9, TBCE, TCF4, ZEB2	PAX3, ROR2, SOX9
Human Phenotype	HP:0002977	Aplasia/Hypoplasia involving the central nervous system	0.000164	1	AUTS2, B3GALNT2, FTO, GLI3, KCNJ2, NFIA, PAX3, RNASEH2B, RPGRIP1L, SATB2, SIX3, TBCE, TBP, TBX15, TCF4, VPS13C, ZEB2	FTO, KCNJ2, PAX3, RPGRIP1L, TBX15
Gene Ontology	GO:0048568	embryonic organ development	0.000166	0.679	ALX1, DLL1, GLI3, HIF1A, ROR2, RUNX2, SATB2, SIX2, SIX3, SOX9, TBX15, TBX3, TWIST1	EPHA2, ROR2, SOX9, TBX15, TBX3
Human Phenotype	HP:0001547	Abnormality of the rib cage	0.000175	0.127	GLI3, PAX3, ROR2, RUNX2, SBDS, SOX9, TBCE, TBX15, ZEB2	PAX3, ROR2, SOX9, TBX15
Human Phenotype	HP:0000765	Abnormality of the thorax	0.000177	0.000566	GLI3, KCNJ2, PAX1, PAX3, ROR2, RUNX2, SBDS, SOX9, TBCE, TBX15, TBX3, ZEB2	KCNJ2, PAX1, PAX3, ROR2, SOX9, TBX15, TBX3
Human Phenotype	HP:0005105	Abnormal nasal morphology	0.000183	0.173	ALX1, ECE1, FTO, GLI3, KCNJ2, NFIA, PAX3, ROR2, RPGRIP1L, SATB2, SIX3, TWIST1	FTO, KCNJ2, PAX3, ROR2, RPGRIP1L
Mouse Phenotype	MP:0000157	abnormal sternum morphology	0.000195	0.0294	ALX1, GLI3, HIF1A, INTU, PAX1, PAX3, PTHLH, ROR2, RUNX2, SOX9	INTU, PAX1, PAX3, ROR2, SOX9
Mouse Phenotype	MP:0003723	abnormal long bone morphology	0.00022	0.00196	ALX1, GLI3, HIF1A, IDH1, INTU, PAX1, PTHLH, ROR2, RUNX2, SFRP2, SOX9, TBX15, TBX3, TWIST1, WLS	INTU, PAX1, ROR2, SFRP2, SOX9, TBX15, TBX3, WLS
Human Phenotype	HP:0004207	Abnormality of the 5th finger	0.000222	0.00107	GLI3, KCNJ2, ROR2, RPGRIP1L, RUNX2, TBX15, TBX3, TWIST1	KCNJ2, ROR2, RPGRIP1L, TBX15, TBX3
Mouse Phenotype	MP:0004506	abnormal pubis morphology	0.000229	1	ALX1, GLI3, ROR2, RUNX2, SOX9	ROR2, SOX9
Mouse Phenotype	MP:0002884	abnormal pharyngeal arch morphology	0.000246	1	ECE1, FOXA2, GLI3, HIF1A, ITGAV, PAX3, RPGRIP1L, SATB2, ZEB2	FOXA2, PAX3, RPGRIP1L
Mouse Phenotype	MP:0000762	abnormal tongue morphology	0.000247	1	ECE1, EDAR, PAX3, PRDM16, PTHLH, RPGRIP1L, SATB2, SOX9	PAX3, RPGRIP1L, SOX9
Gene Ontology	GO:0060562	epithelial tube morphogenesis	0.000257	0.117	ALX1, DLL1, EPHA4, EPHA7, GLI3, HIF1A, SFRP2, SOX9, TBX3, TWIST1, ZEB2	EPHA2, EPHA4, SFRP2, SOX9, TBX3
Mouse Phenotype	MP:0008271	abnormal bone ossification	0.000261	0.00352	GLI3, INTU, PAX3, PRDM16, PTHLH, ROR2, RUNX2, SATB2, SFRP2, SOX9, TBX15, TWIST1, WLS	INTU, PAX3, ROR2, SFRP2, SOX9, TBX15, WLS
Mouse Phenotype	MP:0003854	abnormal forelimb stylopod morphology	0.000264	0.00158	GLI3, PAX1, PTHLH, ROR2, RUNX2, SOX9, TBX15, WLS	PAX1, ROR2, SOX9, TBX15, WLS
Mouse Phenotype	MP:0003855	abnormal forelimb zeugopod morphology	0.000264	0.00158	GLI3, PTHLH, ROR2, RUNX2, SFRP2, SOX9, TBX15, TBX3	ROR2, SFRP2, SOX9, TBX15, TBX3
Gene Ontology	GO:0043010	camera-type eye development	0.000267	1	BCL11B, DLL1, GLI3, HIF1A, INHBA, RPE65, RPGRIP1L, SIX3, SOX9, TENM3, TWIST1	EPHA2, RPE65, RPGRIP1L, SOX9
Human Phenotype	HP:0008050	Abnormality of the palpebral fissures	0.000273	0.0761	AUTS2, BCL11B, GLI3, KCNJ2, PAX3, ROR2, SATB2, SOX9, TBX15, TCF4, ZEB2	KCNJ2, PAX3, ROR2, SOX9, TBX15
Gene Ontology	GO:0048706	embryonic skeletal system development	0.000307	NA	ALX1, GLI3, HOXD1, RUNX2, SATB2, SIX2, TBX15, TWIST1	NA
Gene Ontology	GO:0060322	head development	0.000343	NA	BCL11B, DLL1, EPHA7, GLI3, HIF1A, INHBA, IRS2, LHX8, RORA, RPGRIP1L, SATB2, SIX3, SRR, TBX3, WLS, ZEB2	NA
Mouse Phenotype	MP:0003416	premature bone ossification	0.000352	NA	GLI3, PRDM16, PTHLH, SOX9, TWIST1	NA
Gene Ontology	GO:0006366	transcription from RNA polymerase II promoter	0.000373	1	ALX1, BCL11B, GLI3, HIF1A, NFIA, PAX1, PAX3, RORA, RUNX2, SATB2, SIX2, SIX3, SOX9, SUPT3H, TBP, TCF4, ZEB2	PAX1, PAX3, SOX9
Human Phenotype	HP:0000598	Abnormality of the ear	0.000388	0.282	ALX1, AUTS2, ECE1, FTO, GLI3, KCNJ2, NFIA, PAX1, PAX3, ROR2, RUNX2, SATB2, SOX9, TBCE, TBX15, TCF4, TWIST1, ZEB2	FTO, KCNJ2, PAX1, PAX3, ROR2, SOX9, TBX15
Mouse Phenotype	MP:0005076	abnormal cell differentiation	0.000426	1	DLL1, EPHA4, FOXA2, GLI3, HIF1A, IRS2, ITGAV, LHX8, NFIA, PAX3, PTHLH, RORA, RUNX2, SFRP2, SOX9, TWIST1	EPHA4, FOXA2, PAX3, SFRP2, SOX9
Human Phenotype	HP:0002683	Abnormality of the calvaria	0.000428	1	ALX1, AUTS2, BCL11B, EDAR, FTO, GLI3, ROR2, RUNX2, SATB2, SOX9, TBCE, TWIST1	FTO, ROR2, SOX9
Mouse Phenotype	MP:0002132	abnormal respiratory system morphology	0.000494	1	ALX1, FOXA2, GLI3, HIC1, HIF1A, IDH1, PAX3, PIKFYVE, PRDM16, PTHLH, ROR2, RORA, RPGRIP1L, RUNX2, SATB2, SIX3, SOX9, WLS	FOXA2, PAX3, ROR2, RPGRIP1L, SOX9, WLS
Human Phenotype	HP:0001999	Abnormal facial shape	0.000568	0.00117	AUTS2, FTO, KCNJ2, NFIA, PAX3, ROR2, RPGRIP1L, SATB2, SOX9, TBX15, TCF4, TWIST1	FTO, KCNJ2, PAX3, ROR2, RPGRIP1L, SOX9, TBX15
Human Phenotype	HP:0000290	Abnormality of the forehead	0.000598	1	ALX1, EDAR, GLI3, KCNJ2, NFIA, ROR2, RUNX2, SATB2, SOX9, TBCE, TCF4, TWIST1	KCNJ2, ROR2, SOX9
Human Phenotype	HP:0001249	Intellectual disability	0.000598	1	ALX1, AUTS2, BCL11B, GLI3, NFIA, PAX1, PAX3, ROR2, RPE65, RPGRIP1L, SATB2, SBDS, SIX3, TBCE, TCF4, TWIST1, ZEB2	PAX1, PAX3, ROR2, RPE65, RPGRIP1L
Mouse Phenotype	MP:0013545	cleft hard palate	0.000603	1	ITGAV, KCNJ2, LHX8, RUNX2, SATB2, SIX3, TBX3	KCNJ2, TBX3
Mouse Phenotype	MP:0009250	abnormal appendicular skeleton morphology	0.000604	0.000723	ALX1, GLI3, HIF1A, IDH1, INTU, PAX1, PAX3, PTHLH, ROR2, RUNX2, SFRP2, SOX9, TBX15, TBX3, TWIST1, WLS	INTU, PAX1, PAX3, ROR2, SFRP2, SOX9, TBX15, TBX3, WLS
Gene Ontology	GO:0045596	negative regulation of cell differentiation	0.000615	1	DLL1, EPHA4, EPHA7, FOXA2, GLI3, INHBA, ITGAV, PTHLH, RORA, SFRP2, SIX2, SIX3, SOX9, TBX3, TWIST1	EPHA4, FOXA2, SFRP2, SOX9, TBX3
Mouse Phenotype	MP:0013544	abnormal merocrine gland morphology	0.00065	1	ECE1, EDAR, GLI3, PRDM16, RPGRIP1L, SATB2, WLS	RPGRIP1L, WLS
Mouse Phenotype	MP:0004355	short radius	0.000659	0.00275	GLI3, PTHLH, ROR2, SFRP2, SOX9, TBX15	ROR2, SFRP2, SOX9, TBX15
Human Phenotype	HP:0000369	Low-set ears	0.000677	0.658	ALX1, AUTS2, KCNJ2, NFIA, PAX1, ROR2, SATB2, SOX9, TBCE, TWIST1	KCNJ2, PAX1, ROR2, SOX9
Mouse Phenotype	MP:0011089	perinatal lethality, complete penetrance	0.00068	1	DLL1, GLI3, HIC1, PAX3, PRDM16, PTHLH, ROR2, RPGRIP1L, SATB2, SIX3, SOX9	PAX3, ROR2, RPGRIP1L, SOX9
Gene Ontology	GO:0060021	palate development	0.000711	NA	ALX1, GLI3, INHBA, PRDM16, SATB2, TBX3, TWIST1	NA
Human Phenotype	HP:0030791	Abnormal jaw morphology	0.000713	0.00135	BCL11B, FTO, KCNJ2, PAX1, PAX3, ROR2, RUNX2, SATB2, SOX9, TBCE, TBX15, TWIST1	FTO, KCNJ2, PAX1, PAX3, ROR2, SOX9, TBX15
Mouse Phenotype	MP:0000259	abnormal vascular development	0.000716	0.019	ECE1, FOXA2, GLI3, HIF1A, ITGAV, PAX1, PAX3, PTHLH, RORA, RPGRIP1L, RUNX2, SOX9, TBX18, TBX3	EPHA2, FOXA2, PAX1, PAX3, RPGRIP1L, SOX9, TBX3
Gene Ontology	GO:0051093	negative regulation of developmental process	0.000765	1	DLL1, EPHA4, EPHA7, FOXA2, GLI3, HIF1A, INHBA, ITGAV, PTHLH, RORA, SFRP2, SIX2, SIX3, SOX9, TBX18, TBX3, TWIST1	EPHA2, EPHA4, FOXA2, SFRP2, SOX9, TBX3
Gene Ontology	GO:0048704	embryonic skeletal system morphogenesis	0.000766	NA	ALX1, GLI3, RUNX2, SATB2, SIX2, TBX15, TWIST1	NA
Mouse Phenotype	MP:0001954	respiratory distress	0.000768	0.06	FOXA2, GLI3, HIF1A, KCNJ2, PAX3, PRDM16, ROR2, RUNX2, SOX9, TBX18	FOXA2, KCNJ2, PAX3, ROR2, SOX9
Gene Ontology	GO:0048732	gland development	0.000786	0.0362	BCL11B, EDAR, FGF7, GLI3, HIF1A, IRS2, PAX1, RPGRIP1L, SIX3, SOX9, TBX3, WLS	EPHA2, PAX1, RPGRIP1L, SOX9, TBX3, WLS
Human Phenotype	HP:0200007	Abnormal size of the palpebral fissures	0.000836	0.000375	AUTS2, BCL11B, KCNJ2, PAX3, ROR2, SOX9, TBX15	KCNJ2, PAX3, ROR2, SOX9, TBX15
Human Phenotype	HP:0011821	Abnormality of facial skeleton	0.000866	0.00507	BCL11B, FTO, KCNJ2, PAX1, PAX3, ROR2, RUNX2, SATB2, SIX3, SOX9, TBCE, TBX15, TWIST1	FTO, KCNJ2, PAX1, PAX3, ROR2, SOX9, TBX15
Mouse Phenotype	MP:0002752	abnormal somatic nervous system morphology	0.000877	0.628	CRB1, DHX35, DLL1, GLI3, HOXD1, PAX1, PAX3, PIKFYVE, ROR2, RORA, RPE65, RPGRIP1L, SATB2, SOX9, TBCE, TBX18, TENM3, WLS	PAX1, PAX3, ROR2, RPE65, RPGRIP1L, SOX9, WLS
Human Phenotype	HP:0000492	Abnormality of the eyelid	0.000885	0.789	ALX1, AUTS2, BCL11B, EDAR, GLI3, KCNJ2, PAX3, ROR2, SATB2, SOX9, TBX15, TCF4, ZEB2	KCNJ2, PAX3, ROR2, SOX9, TBX15
Human Phenotype	HP:0012745	Short palpebral fissure	0.000888	0.0219	AUTS2, BCL11B, KCNJ2, SOX9, TBX15	KCNJ2, SOX9, TBX15
Human Phenotype	HP:0000925	Abnormality of the vertebral column	0.000889	0.0149	AUTS2, FTO, GLI3, KCNJ2, PAX3, ROR2, RPGRIP1L, RUNX2, SBDS, SIX3, SOX9, TBCE, TBX15, TCF4	FTO, KCNJ2, PAX3, ROR2, RPGRIP1L, SOX9, TBX15
Mouse Phenotype	MP:0004359	short ulna	0.000905	0.0034	GLI3, PTHLH, ROR2, SFRP2, SOX9, TBX15	ROR2, SFRP2, SOX9, TBX15
Mouse Phenotype	MP:0000552	abnormal radius morphology	0.000936	0.025	GLI3, PTHLH, ROR2, RUNX2, SFRP2, SOX9, TBX15	ROR2, SFRP2, SOX9, TBX15
Human Phenotype	HP:0006483	Abnormal number of teeth	0.000948	1	EDAR, KCNJ2, PTHLH, RUNX2, SATB2, SIX3, TBX3	KCNJ2, TBX3
Human Phenotype	HP:0011138	Abnormality of skin adnexa morphology	0.00096	1	ALX1, AUTS2, BCL11B, ECE1, EDAR, FTO, GLI3, PAX3, ROR2, SATB2, TBX15, TBX3, TWIST1, ZEB2	FTO, PAX3, ROR2, TBX15, TBX3
Human Phenotype	HP:0000126	Hydronephrosis	0.00097	0.149	GLI3, NFIA, ROR2, SOX9, TBX15, TBX18	ROR2, SOX9, TBX15
Gene Ontology	GO:0061448	connective tissue development	0.00099	0.449	ALX1, FTO, HIF1A, ROR2, RUNX2, SATB2, SFRP2, SIX2, SOX9	FTO, ROR2, SFRP2, SOX9
Mouse Phenotype	MP:0000106	abnormal basisphenoid bone morphology	0.001	1	ALX1, DHX35, GLI3, RPGRIP1L, RUNX2, SOX9	RPGRIP1L, SOX9
Human Phenotype	HP:0009115	Aplasia/hypoplasia involving the skeleton	0.0011	0.0784	BCL11B, GLI3, KCNJ2, PAX1, PTHLH, ROR2, RUNX2, SATB2, SOX9, TBCE, TBX15, TBX3, TWIST1	KCNJ2, PAX1, ROR2, SOX9, TBX15, TBX3
Mouse Phenotype	MP:0002932	abnormal joint morphology	0.00114	0.013	ALX1, GLI3, HIF1A, HOXD1, INTU, PAX1, PAX3, ROR2, RPGRIP1L, RUNX2, SOX9	INTU, PAX1, PAX3, ROR2, RPGRIP1L, SOX9
Human Phenotype	HP:0010944	Abnormality of the renal pelvis	0.00115	0.163	GLI3, NFIA, ROR2, SOX9, TBX15, TBX18	ROR2, SOX9, TBX15
Gene Ontology	GO:0072001	renal system development	0.0012	1	DLL1, EPHA4, EPHA7, GLI3, NFIA, RPGRIP1L, SEC61A1, SIX2, SOX9, TBX18	EPHA4, RPGRIP1L, SOX9
Mouse Phenotype	MP:0003419	delayed endochondral bone ossification	0.00122	0.00415	GLI3, INTU, ROR2, RUNX2, SFRP2, TBX15	INTU, ROR2, SFRP2, TBX15
Human Phenotype	HP:0011927	Short digit	0.00126	0.000568	FTO, KCNJ2, PAX3, PTHLH, ROR2, RUNX2, SOX9, TBX3, TWIST1	FTO, KCNJ2, PAX3, ROR2, SOX9, TBX3
Human Phenotype	HP:0002060	Abnormality of the cerebrum	0.00128	1	AUTS2, B3GALNT2, FTO, GLI3, KCNJ2, NFIA, PAX3, RNASEH2B, RPGRIP1L, SATB2, SIX3, TBCE, TBP, TBX15, TCF4, VPS13C, ZEB2	FTO, KCNJ2, PAX3, RPGRIP1L, TBX15
Mouse Phenotype	MP:0000556	abnormal hindlimb morphology	0.00131	0.0456	ALX1, GLI3, HIC1, PAX3, PTHLH, ROR2, RUNX2, SATB2, SOX9, TBX15, TBX3, WLS	PAX3, ROR2, SOX9, TBX15, TBX3, WLS
Human Phenotype	HP:0100547	Abnormality of forebrain morphology	0.00135	1	AUTS2, B3GALNT2, FTO, GLI3, KCNJ2, NFIA, PAX3, RNASEH2B, RPGRIP1L, SATB2, SIX3, TBCE, TBP, TBX15, TCF4, VPS13C, ZEB2	FTO, KCNJ2, PAX3, RPGRIP1L, TBX15
Mouse Phenotype	MP:0005272	abnormal temporal bone morphology	0.00135	1	ALX1, ECE1, SATB2, SOX9, TBX15, TWIST1	SOX9, TBX15
Mouse Phenotype	MP:0013558	abnormal exocrine gland morphology	0.00142	1	CHST8, DHX35, ECE1, EDAR, FADS1, FOXA2, GLI3, HIF1A, ITGAV, PAX3, PRDM16, RPGRIP1L, SATB2, SBDS, TBX3, WLS	FOXA2, PAX3, RPGRIP1L, TBX3, WLS
Human Phenotype	HP:0001510	Growth delay	0.00143	0.959	AUTS2, FTO, GLI3, PTHLH, ROR2, RPGRIP1L, RUNX2, SATB2, SBDS, SEC61A1, SOX9, TBCE, TBX15, TBX3, TWIST1, ZEB2	FTO, ROR2, RPGRIP1L, SOX9, TBX15, TBX3
Human Phenotype	HP:0000309	Abnormality of the midface	0.00156	0.344	KCNJ2, PAX1, PAX3, ROR2, RUNX2, SATB2, SIX3, TCF4, TWIST1	KCNJ2, PAX1, PAX3, ROR2
Gene Ontology	GO:0051216	cartilage development	0.00157	1	ALX1, HIF1A, ROR2, RUNX2, SATB2, SFRP2, SIX2, SOX9	ROR2, SFRP2, SOX9
Human Phenotype	HP:0045060	Aplasia/hypoplasia involving bones of the extremities	0.00164	0.0613	GLI3, KCNJ2, PTHLH, ROR2, RUNX2, SOX9, TBCE, TBX15, TBX3, TWIST1	KCNJ2, ROR2, SOX9, TBX15, TBX3
Human Phenotype	HP:0000270	Delayed cranial suture closure	0.00174	1	GLI3, ROR2, RUNX2, TBCE, TWIST1	ROR2
Mouse Phenotype	MP:0000164	abnormal cartilage development	0.00175	0.555	GLI3, HIF1A, IDH1, INTU, PAX1, PTHLH, ROR2, RUNX2, SOX9	INTU, PAX1, ROR2, SOX9
Gene Ontology	GO:0021915	neural tube development	0.00183	0.174	ALX1, GLI3, HIF1A, INTU, RPGRIP1L, SFRP2, TWIST1, ZEB2	EPHA2, INTU, RPGRIP1L, SFRP2
Human Phenotype	HP:0011314	Abnormality of long bone morphology	0.00213	0.0705	GLI3, KCNJ2, PTHLH, ROR2, RPGRIP1L, RUNX2, SBDS, SOX9, TBCE, TBX3	KCNJ2, ROR2, RPGRIP1L, SOX9, TBX3
Gene Ontology	GO:0042476	odontogenesis	0.00214	NA	BCL11B, EDAR, GLI3, INHBA, LHX8, RUNX2, TWIST1	NA
Mouse Phenotype	MP:0000562	polydactyly	0.00223	0.00625	ALX1, GLI3, INTU, PAX1, ROR2, RPGRIP1L, SFRP2, TWIST1	INTU, PAX1, ROR2, RPGRIP1L, SFRP2
Mouse Phenotype	MP:0001510	abnormal coat appearance	0.00232	1	EDAR, FGF7, GLI3, INHBA, IRS2, PAX1, PAX3, PDCD2, PIKFYVE, RORA, SOX9, TBX15, TBX18, WLS	PAX1, PAX3, SOX9, TBX15, WLS
Mouse Phenotype	MP:0000149	abnormal scapula morphology	0.00232	0.342	ALX1, GLI3, PAX1, RUNX2, SOX9, TBX15	PAX1, SOX9, TBX15
Human Phenotype	HP:0006493	Aplasia/hypoplasia involving bones of the lower limbs	0.00236	0.13	KCNJ2, PTHLH, RUNX2, SOX9, TBCE, TBX15, TBX3, TWIST1	KCNJ2, SOX9, TBX15, TBX3
Human Phenotype	HP:0008056	Aplasia/Hypoplasia affecting the eye	0.00246	1	ALX1, B3GALNT2, GLI3, PAX3, RPGRIP1L, SIX3, TBX15, TENM3	PAX3, RPGRIP1L, TBX15
Human Phenotype	HP:0004298	Abnormality of the abdominal wall	0.00267	1	BCL11B, FTO, GLI3, NFIA, ROR2, SATB2, TBX3, ZEB2	FTO, ROR2, TBX3
Mouse Phenotype	MP:0002725	abnormal vein morphology	0.00269	0.203	DHX35, FOXA2, GLI3, PAX3, PIKFYVE, RPGRIP1L, TBX18, TBX3	FOXA2, PAX3, RPGRIP1L, TBX3
Human Phenotype	HP:0000272	Malar flattening	0.00281	0.967	KCNJ2, PAX3, ROR2, RUNX2, SATB2, SIX3, TWIST1	KCNJ2, PAX3, ROR2
Gene Ontology	GO:0021953	central nervous system neuron differentiation	0.00294	NA	BCL11B, EPHA4, GLI3, INHBA, LHX8, RORA, SATB2, ZEB2	NA
Mouse Phenotype	MP:0005298	abnormal clavicle morphology	0.00295	NA	ALX1, PTHLH, RUNX2, TBX15, TWIST1	NA
Human Phenotype	HP:0003549	Abnormality of connective tissue	0.00298	0.129	AUTS2, BCL11B, ECE1, FTO, GLI3, KCNJ2, NFIA, PAX3, ROR2, RUNX2, SATB2, TBX15, TBX3	FTO, KCNJ2, PAX3, ROR2, TBX15, TBX3
Human Phenotype	HP:0004322	Short stature	0.00303	1	AUTS2, GLI3, PTHLH, ROR2, RUNX2, SATB2, SBDS, SEC61A1, SOX9, TBCE, TBX15, TWIST1, ZEB2	ROR2, SOX9, TBX15
Human Phenotype	HP:0009815	Aplasia/hypoplasia of the extremities	0.00308	0.0857	GLI3, KCNJ2, PTHLH, ROR2, RUNX2, SOX9, TBCE, TBX15, TBX3, TWIST1	KCNJ2, ROR2, SOX9, TBX15, TBX3
Human Phenotype	HP:0012369	Abnormality of malar bones	0.00312	1	KCNJ2, PAX3, ROR2, RUNX2, SATB2, SIX3, TWIST1	KCNJ2, PAX3, ROR2
Mouse Phenotype	MP:0005225	abnormal vertebrae development	0.00325	0.00803	GLI3, PAX1, ROR2, SFRP2, SOX9, TBX18	PAX1, ROR2, SFRP2, SOX9
Human Phenotype	HP:0007364	Aplasia/Hypoplasia of the cerebrum	0.00329	1	AUTS2, FTO, GLI3, KCNJ2, NFIA, PAX3, RNASEH2B, RPGRIP1L, SATB2, SIX3, TBCE, TBX15, TCF4, ZEB2	FTO, KCNJ2, PAX3, RPGRIP1L, TBX15
Mouse Phenotype	MP:0005296	abnormal humerus morphology	0.00336	0.0526	GLI3, PAX1, PTHLH, ROR2, RUNX2, SOX9, TBX15	PAX1, ROR2, SOX9, TBX15
Human Phenotype	HP:0000277	Abnormality of the mandible	0.00337	0.000997	BCL11B, FTO, KCNJ2, PAX1, PAX3, ROR2, RUNX2, SATB2, SOX9, TBCE, TBX15	FTO, KCNJ2, PAX1, PAX3, ROR2, SOX9, TBX15
Mouse Phenotype	MP:0000281	abnormal interventricular septum morphology	0.00343	0.0247	CASZ1, DHX35, ECE1, HDAC9, HIF1A, ITGAV, PAX3, ROR2, RPGRIP1L, SOX9, TBX3	CASZ1, PAX3, ROR2, RPGRIP1L, SOX9, TBX3
Gene Ontology	GO:0001655	urogenital system development	0.00348	1	DLL1, EPHA4, EPHA7, GLI3, NFIA, RPGRIP1L, SEC61A1, SIX2, SOX9, TBX18	EPHA4, RPGRIP1L, SOX9
Mouse Phenotype	MP:0005650	abnormal limb bud morphology	0.00356	2.6e-05	GLI3, INTU, RPGRIP1L, SOX9, TBX15, TBX3, WLS	INTU, RPGRIP1L, SOX9, TBX15, TBX3, WLS
Human Phenotype	HP:0002648	Abnormality of calvarial morphology	0.00363	1	ALX1, AUTS2, EDAR, FTO, GLI3, ROR2, RUNX2, SATB2, TBCE, TWIST1	FTO, ROR2
Human Phenotype	HP:0000054	Micropenis	0.00363	1	ECE1, GLI3, ROR2, SOX9, TBCE, TBX3, TCF4	ROR2, SOX9, TBX3
Human Phenotype	HP:0000568	Microphthalmia	0.00382	1	ALX1, B3GALNT2, GLI3, RPGRIP1L, SIX3, TBX15, TENM3	RPGRIP1L, TBX15
Mouse Phenotype	MP:0002073	abnormal hair growth	0.00382	1	EDAR, FGF7, GLI3, INHBA, PDCD2, RORA, SOX9, TBX15, TBX18, WLS	SOX9, TBX15, WLS
Mouse Phenotype	MP:0000367	abnormal coat/ hair morphology	0.00384	1	EDAR, FGF7, GLI3, INHBA, IRS2, PAX1, PAX3, PDCD2, PIKFYVE, RORA, SOX9, TBX15, TBX18, WLS	PAX1, PAX3, SOX9, TBX15, WLS
Human Phenotype	HP:0008736	Hypoplasia of penis	0.00401	1	ECE1, GLI3, ROR2, SOX9, TBCE, TBX3, TCF4	ROR2, SOX9, TBX3
Mouse Phenotype	MP:0005294	abnormal heart ventricle morphology	0.00407	1	CASZ1, DHX35, ECE1, HDAC9, HIF1A, ITGAV, PAX3, PIKFYVE, PRDM16, RNF144B, ROR2, RPGRIP1L, SOX9, TBX18, TBX3	CASZ1, PAX3, ROR2, RPGRIP1L, SOX9, TBX3
Gene Ontology	GO:0098773	skin epidermis development	0.00417	1	DLL1, EDAR, FGF7, INHBA, INTU, SOX9	INTU, SOX9
Gene Ontology	GO:0008284	positive regulation of cell proliferation	0.0042	NA	DLL1, FGF7, GLI3, HIF1A, IRS2, ITGAV, PDCD2, PRKCH, PTHLH, RNASEH2B, RUNX2, SFRP2, SIX2, SOX9, TBX3, TWIST1	NA
Mouse Phenotype	MP:0001256	abnormal body length	0.00421	0.424	AUTS2, DAAM2, DENND1B, DLL1, FTO, IRS2, PAX1, ROR2, SBDS, SOX9, TBX18	DAAM2, FTO, PAX1, ROR2, SOX9
Mouse Phenotype	MP:0001688	abnormal somite development	0.00424	0.833	DLL1, FOXA2, HIF1A, PAX3, RNASEH2B, ROR2, SFRP2, TBX18, ZEB2	FOXA2, PAX3, ROR2, SFRP2
Mouse Phenotype	MP:0004100	abnormal spinal cord interneuron morphology	0.00431	0.0768	EPHA4, GLI3, INTU, LHX9, PAX3	EPHA4, INTU, PAX3
Mouse Phenotype	MP:0000613	abnormal salivary gland morphology	0.00447	1	ECE1, EDAR, PRDM16, RPGRIP1L, SATB2, WLS	RPGRIP1L, WLS
Mouse Phenotype	MP:0004509	abnormal pelvic girdle bone morphology	0.00447	0.475	ALX1, GLI3, ROR2, RUNX2, SOX9, TBX3	ROR2, SOX9, TBX3
Mouse Phenotype	MP:0004173	abnormal intervertebral disk morphology	0.00482	0.493	GLI3, PAX1, ROR2, SATB2, SOX9, TBX18	PAX1, ROR2, SOX9
Gene Ontology	GO:0040007	growth	0.00509	NA	AUTS2, DLL1, FGF7, GLI3, ITGAV, SBDS, SEC61A1, SFRP2, SOX9, TBCE, ZEB2	NA
Human Phenotype	HP:0005918	Abnormality of phalanx of finger	0.00529	0.00157	GLI3, KCNJ2, PAX3, ROR2, RPGRIP1L, RUNX2, SOX9, TBX3, TWIST1	KCNJ2, PAX3, ROR2, RPGRIP1L, SOX9, TBX3
Human Phenotype	HP:0000772	Abnormality of the ribs	0.00536	1	GLI3, PAX3, ROR2, RUNX2, SBDS, SOX9, TBCE	PAX3, ROR2, SOX9
Human Phenotype	HP:0001156	Brachydactyly	0.00536	0.05	FTO, KCNJ2, PAX3, PTHLH, ROR2, RUNX2, TWIST1	FTO, KCNJ2, PAX3, ROR2
Mouse Phenotype	MP:0001533	abnormal skeleton physiology	0.00539	0.0571	GLI3, HIF1A, INTU, PAX3, PRDM16, PTHLH, ROR2, RUNX2, SATB2, SFRP2, SOX9, TBX15, TWIST1, WLS	INTU, PAX3, ROR2, SFRP2, SOX9, TBX15, WLS
Mouse Phenotype	MP:0000459	abnormal presacral vertebrae morphology	0.00541	0.00896	DLL1, HOXD1, PAX1, PDCD2, ROR2, RPGRIP1L, SFRP2, SOX9, TBX15, TBX18	PAX1, ROR2, RPGRIP1L, SFRP2, SOX9, TBX15
Gene Ontology	GO:0030278	regulation of ossification	0.00567	1	GLI3, HIF1A, INTU, RUNX2, SFRP2, SIX2, SOX9, TWIST1	INTU, SFRP2, SOX9
Human Phenotype	HP:0001595	Abnormality of the hair	0.00589	1	ALX1, AUTS2, BCL11B, EDAR, GLI3, PAX3, ROR2, SATB2, TBX15, TBX3, TWIST1, ZEB2	PAX3, ROR2, TBX15, TBX3
Gene Ontology	GO:0030111	regulation of Wnt signaling pathway	0.00591	1	GLI3, HIC1, PSMB1, ROR2, SFRP2, SIX3, SOX9, TBX18, WLS, ZEB2	ROR2, SFRP2, SOX9, WLS
Human Phenotype	HP:0000240	Abnormality of skull size	0.00606	1	AUTS2, FTO, GLI3, KCNJ2, NFIA, PAX3, RNASEH2B, ROR2, SATB2, SIX3, SOX9, TBCE, TCF4, ZEB2	FTO, KCNJ2, PAX3, ROR2, SOX9
Mouse Phenotype	MP:0003451	absent olfactory bulb	0.00621	1	DHX35, GLI3, PAX3, RPGRIP1L	PAX3, RPGRIP1L
Mouse Phenotype	MP:0002115	abnormal limb bone morphology	0.00621	0.00712	ALX1, GLI3, PAX1, PTHLH, ROR2, RUNX2, SFRP2, SOX9, TBX15, TBX3, TWIST1, WLS	PAX1, ROR2, SFRP2, SOX9, TBX15, TBX3, WLS
Human Phenotype	HP:0000684	Delayed eruption of teeth	0.00637	1	KCNJ2, PTHLH, ROR2, RUNX2, ZEB2	KCNJ2, ROR2
Human Phenotype	HP:0000002	Abnormality of body height	0.0065	1	AUTS2, GLI3, PTHLH, ROR2, RUNX2, SATB2, SBDS, SEC61A1, SOX9, TBCE, TBX15, TWIST1, ZEB2	ROR2, SOX9, TBX15
Gene Ontology	GO:0032330	regulation of chondrocyte differentiation	0.00669	NA	GLI3, PTHLH, RUNX2, SIX2, SOX9	NA
Human Phenotype	HP:0100887	Abnormality of globe size	0.00739	1	ALX1, B3GALNT2, GLI3, RPGRIP1L, SIX3, TBX15, TENM3	RPGRIP1L, TBX15
Mouse Phenotype	MP:0011099	lethality throughout fetal growth and development, complete penetrance	0.00776	0.0113	CASZ1, GLI3, INTU, ITGAV, PAX3, ROR2, RUNX2, SFRP2, TBX18, TBX3	CASZ1, INTU, PAX3, ROR2, SFRP2, TBX3
Gene Ontology	GO:0060485	mesenchyme development	0.00849	1	ALX1, HIF1A, PAX1, SFRP2, SIX2, SOX9, TWIST1, ZEB2	PAX1, SFRP2, SOX9
Human Phenotype	HP:0040070	Abnormality of upper limb bone	0.00856	0.253	GLI3, KCNJ2, PTHLH, ROR2, RUNX2, TBX15, TBX3, TWIST1	KCNJ2, ROR2, TBX15, TBX3
Gene Ontology	GO:0050767	regulation of neurogenesis	0.00904	1	BCL11B, CASZ1, DLL1, EPHA4, EPHA7, GLI3, HIF1A, PRKCH, SFRP2, SIX3, SOX9, TCF4, TENM3, ZEB2	CASZ1, EPHA4, SFRP2, SOX9
Gene Ontology	GO:0048863	stem cell differentiation	0.00916	NA	ALX1, HIF1A, RUNX2, SIX3, SOX9, TWIST1, ZEB2	NA
Mouse Phenotype	MP:0006208	lethality throughout fetal growth and development	0.00922	0.00918	CASZ1, GLI3, HDAC9, INTU, ITGAV, PAX3, ROR2, RUNX2, SFRP2, SOX9, TBX18, TBX3	CASZ1, INTU, PAX3, ROR2, SFRP2, SOX9, TBX3
Mouse Phenotype	MP:0000926	absent floor plate	0.00931	0.0105	FOXA2, GLI3, INTU, RPGRIP1L	FOXA2, INTU, RPGRIP1L
Mouse Phenotype	MP:0000914	exencephaly	0.00966	1	ALX1, GLI3, HIC1, INTU, PAX3, ROR2, RPGRIP1L, TWIST1, ZEB2	INTU, PAX3, ROR2, RPGRIP1L
Mouse Phenotype	MP:0011086	postnatal lethality, incomplete penetrance	0.00985	0.195	FOXA2, FTO, INTU, ITGAV, NFIA, PAX1, PAX3, PRKCH, PTHLH, RORA, RUNX2, SOX9, TBP, TBX3, TCF4	FOXA2, FTO, INTU, PAX1, PAX3, SOX9, TBX3
Human Phenotype	HP:0009122	Aplasia/hypoplasia affecting bones of the axial skeleton	0.00998	0.0101	BCL11B, KCNJ2, PAX1, ROR2, RUNX2, SATB2, SOX9, TBCE, TBX15, TBX3	KCNJ2, PAX1, ROR2, SOX9, TBX15, TBX3
Human Phenotype	HP:0030084	Clinodactyly	0.01	0.00236	KCNJ2, PAX1, PAX3, ROR2, TBX15, TCF4, TWIST1	KCNJ2, PAX1, PAX3, ROR2, TBX15
Mouse Phenotype	MP:0001943	abnormal respiration	0.01	1	FOXA2, GLI3, HIF1A, KCNJ2, PAX3, PRDM16, PTHLH, ROR2, RORA, RUNX2, SOX9, TBCE, TBX18	FOXA2, KCNJ2, PAX3, ROR2, SOX9
Gene Ontology	GO:0035148	tube formation	0.0101	1	ALX1, EDAR, HIF1A, SFRP2, SOX9, TWIST1, ZEB2	SFRP2, SOX9
Mouse Phenotype	MP:0000955	abnormal spinal cord morphology	0.0101	1	DLL1, EPHA4, FOXA2, GLI3, INTU, LHX9, NFIA, PAX3, PIKFYVE, TBCE	EPHA4, FOXA2, INTU, PAX3
Gene Ontology	GO:0060284	regulation of cell development	0.0103	1	BCL11B, CASZ1, DLL1, EPHA4, EPHA7, GLI3, HDAC9, HIF1A, PRKCH, SFRP2, SIX3, SOX9, TCF4, TENM3, ZEB2	CASZ1, EPHA4, SFRP2, SOX9
Mouse Phenotype	MP:0004686	decreased length of long bones	0.0104	0.236	ALX1, GLI3, HIF1A, PTHLH, ROR2, RUNX2, SFRP2, SOX9, TBX15, WLS	ROR2, SFRP2, SOX9, TBX15, WLS
Mouse Phenotype	MP:0000925	abnormal floor plate morphology	0.0104	0.13	DLL1, FOXA2, GLI3, INTU, RPGRIP1L	FOXA2, INTU, RPGRIP1L
Gene Ontology	GO:0030178	negative regulation of Wnt signaling pathway	0.0107	1	GLI3, HIC1, PSMB1, ROR2, SFRP2, SIX3, SOX9, TBX18	ROR2, SFRP2, SOX9
Gene Ontology	GO:0009798	axis specification	0.0107	0.771	DLL1, FOXA2, SIX2, SIX3, TBX3, WLS	FOXA2, TBX3, WLS
Human Phenotype	HP:0002270	Abnormality of the autonomic nervous system	0.0109	1	ECE1, PAX3, TCF4, VPS13C, ZEB2	PAX3
Human Phenotype	HP:0000347	Micrognathia	0.0112	0.054	BCL11B, KCNJ2, PAX1, ROR2, RUNX2, SATB2, SOX9, TBCE, TBX15	KCNJ2, PAX1, ROR2, SOX9, TBX15
Gene Ontology	GO:0060349	bone morphogenesis	0.0115	0.797	GLI3, PAX1, RUNX2, SFRP2, SOX9, TWIST1	PAX1, SFRP2, SOX9
Human Phenotype	HP:0009118	Aplasia/Hypoplasia of the mandible	0.0115	0.0549	BCL11B, KCNJ2, PAX1, ROR2, RUNX2, SATB2, SOX9, TBCE, TBX15	KCNJ2, PAX1, ROR2, SOX9, TBX15
Mouse Phenotype	MP:0002689	abnormal molar morphology	0.0115	NA	BCL11B, EDAR, PTHLH, RUNX2, SATB2	NA
Mouse Phenotype	MP:0009888	palatal shelves fail to meet at midline	0.0115	NA	ITGAV, KCNJ2, LHX8, RUNX2, SATB2	NA
Human Phenotype	HP:0410008	Abnormality of the peripheral nervous system	0.0118	NA	ECE1, PAX3, TCF4, VPS13C, ZEB2	NA
Mouse Phenotype	MP:0000060	delayed bone ossification	0.0118	0.00325	GLI3, INTU, ROR2, RUNX2, SFRP2, TBX15, WLS	INTU, ROR2, SFRP2, TBX15, WLS
Gene Ontology	GO:0035282	segmentation	0.0122	0.0203	DLL1, PAX1, ROR2, SFRP2, TBX3, ZEB2	PAX1, ROR2, SFRP2, TBX3
Mouse Phenotype	MP:0005269	abnormal occipital bone morphology	0.0127	1	ALX1, HOXD1, RPGRIP1L, RUNX2, TBX15, TBX18	RPGRIP1L, TBX15
Mouse Phenotype	MP:0006113	abnormal heart septum morphology	0.0128	0.0535	CASZ1, DHX35, ECE1, HDAC9, HIF1A, ITGAV, PAX3, ROR2, RPGRIP1L, SOX9, TBX3	CASZ1, PAX3, ROR2, RPGRIP1L, SOX9, TBX3
Human Phenotype	HP:0004299	Hernia of the abdominal wall	0.0129	1	BCL11B, FTO, GLI3, NFIA, ROR2, SATB2, TBX3	FTO, ROR2, TBX3
Human Phenotype	HP:0000050	Hypoplastic male external genitalia	0.0129	1	ECE1, GLI3, ROR2, SOX9, TBCE, TBX3, TCF4	ROR2, SOX9, TBX3
Human Phenotype	HP:0009116	Aplasia/Hypoplasia involving bones of the skull	0.0135	0.0604	BCL11B, KCNJ2, PAX1, ROR2, RUNX2, SATB2, SOX9, TBCE, TBX15	KCNJ2, PAX1, ROR2, SOX9, TBX15
Mouse Phenotype	MP:0000961	abnormal dorsal root ganglion morphology	0.0135	0.119	DLL1, PAX1, PAX3, PIKFYVE, RPGRIP1L, SOX9, TBX18	PAX1, PAX3, RPGRIP1L, SOX9
Mouse Phenotype	MP:0000088	short mandible	0.0136	0.831	ALX1, PAX3, PTHLH, ROR2, SATB2, SOX9	PAX3, ROR2, SOX9
Human Phenotype	HP:0010866	Abdominal wall defect	0.014	1	BCL11B, FTO, GLI3, NFIA, ROR2, SATB2, TBX3	FTO, ROR2, TBX3
Mouse Phenotype	MP:0000097	short maxilla	0.014	NA	ALX1, BCL11B, PTHLH, SATB2, SOX9	NA
Gene Ontology	GO:0043583	ear development	0.0144	1	DLL1, ECE1, GLI3, ROR2, RPGRIP1L, SIX2, SOX9, TWIST1	ROR2, RPGRIP1L, SOX9
Human Phenotype	HP:0030044	Flexion contracture of digit	0.0147	0.588	ECE1, GLI3, PAX3, ROR2, SATB2, TBX15	PAX3, ROR2, TBX15
Mouse Phenotype	MP:0001951	abnormal breathing pattern	0.0149	0.286	FOXA2, GLI3, HIF1A, KCNJ2, PAX3, PRDM16, ROR2, RUNX2, SOX9, TBX18	FOXA2, KCNJ2, PAX3, ROR2, SOX9
Human Phenotype	HP:0000036	Abnormality of the penis	0.015	1	ECE1, GLI3, ROR2, SOX9, TBCE, TBX3, TCF4, ZEB2	ROR2, SOX9, TBX3
Mouse Phenotype	MP:0010402	ventricular septal defect	0.0152	0.0892	CASZ1, DHX35, ECE1, HDAC9, ITGAV, PAX3, ROR2, RPGRIP1L, TBX3	CASZ1, PAX3, ROR2, RPGRIP1L, TBX3
Mouse Phenotype	MP:0001785	edema	0.0166	4.31e-05	CASZ1, ECE1, GLI3, INTU, ITGAV, PAX3, ROR2, RPGRIP1L, SFRP2, SOX9, TBX3, WLS	CASZ1, INTU, PAX3, ROR2, RPGRIP1L, SFRP2, SOX9, TBX3, WLS
Human Phenotype	HP:0002814	Abnormality of the lower limb	0.0176	0.698	GLI3, KCNJ2, PTHLH, ROR2, RPGRIP1L, RUNX2, SATB2, SBDS, SOX9, TBCE, TBX15, TBX3, TCF4, TWIST1	KCNJ2, ROR2, RPGRIP1L, SOX9, TBX15, TBX3
Gene Ontology	GO:0022603	regulation of anatomical structure morphogenesis	0.0178	0.607	DLL1, EPHA4, EPHA7, FGF7, FOXA2, HDAC9, HIF1A, PSMB1, ROR2, RUNX2, SFRP2, SIX2, SOX9, TBX18, TWIST1, ZEB2	ARHGEF19, EPHA2, EPHA4, FOXA2, ROR2, SFRP2, SOX9
Human Phenotype	HP:0000032	Abnormality of male external genitalia	0.018	0.22	ECE1, FTO, GLI3, ROR2, SOX9, TBCE, TBX15, TBX3, TCF4, ZEB2	FTO, ROR2, SOX9, TBX15, TBX3
Human Phenotype	HP:0040066	Abnormal morphology of bones of the lower limbs	0.0184	1	GLI3, KCNJ2, PTHLH, RUNX2, SBDS, SOX9, TBX15	KCNJ2, SOX9, TBX15
Gene Ontology	GO:0030900	forebrain development	0.0198	NA	BCL11B, GLI3, HIF1A, INHBA, LHX8, RPGRIP1L, SATB2, SIX3, TBX3, ZEB2	NA
Mouse Phenotype	MP:0000352	decreased cell proliferation	0.0201	1	CASZ1, HIF1A, PAX1, PAX3, PTHLH, RNASEH2B, RORA, RUVBL1, SMG6, SOX9, TBX18, WLS	CASZ1, PAX1, PAX3, SOX9, WLS
Mouse Phenotype	MP:0004609	vertebral fusion	0.0211	0.00502	GLI3, HOXD1, PAX1, PAX3, ROR2, RPGRIP1L, SOX9	PAX1, PAX3, ROR2, RPGRIP1L, SOX9
Human Phenotype	HP:0000235	Abnormality of the fontanelles or cranial sutures	0.0214	1	BCL11B, GLI3, ROR2, RUNX2, SOX9, TBCE, TWIST1	ROR2, SOX9
Mouse Phenotype	MP:0000150	abnormal rib morphology	0.0214	0.347	ALX1, PAX1, PAX3, PTHLH, ROR2, RPGRIP1L, RUNX2, SOX9, TBX18, TWIST1	PAX1, PAX3, ROR2, RPGRIP1L, SOX9
Human Phenotype	HP:0002342	Intellectual disability, moderate	0.0229	1	PAX1, RPGRIP1L, TWIST1, ZEB2	PAX1, RPGRIP1L
Human Phenotype	HP:0010461	Abnormality of the male genitalia	0.0233	0.253	ECE1, FTO, GLI3, ROR2, SOX9, TBCE, TBX15, TBX3, TCF4, ZEB2	FTO, ROR2, SOX9, TBX15, TBX3
Gene Ontology	GO:0045597	positive regulation of cell differentiation	0.0246	1	ALX1, EPHA4, GLI3, HIF1A, INHBA, PRDM16, PRKCH, ROR2, RUNX2, SFRP2, SOX9, TCF4, TENM3, TWIST1, ZEB2	EPHA4, ROR2, SFRP2, SOX9
Mouse Phenotype	MP:0004343	small scapula	0.0255	1	ALX1, GLI3, SOX9, TBX15	SOX9, TBX15
Mouse Phenotype	MP:0011504	abnormal limb long bone morphology	0.0257	0.00524	ALX1, GLI3, PAX1, PTHLH, ROR2, RUNX2, SFRP2, SOX9, TBX15, TBX3, WLS	PAX1, ROR2, SFRP2, SOX9, TBX15, TBX3, WLS
Gene Ontology	GO:0014032	neural crest cell development	0.0261	NA	ALX1, HIF1A, SOX9, TWIST1, ZEB2	NA
Human Phenotype	HP:0003241	External genital hypoplasia	0.0266	1	ECE1, GLI3, ROR2, SOX9, TBCE, TBX3, TCF4	ROR2, SOX9, TBX3
Human Phenotype	HP:0100790	Hernia	0.0276	1	BCL11B, FTO, GLI3, NFIA, ROR2, SATB2, TBX3	FTO, ROR2, TBX3
Mouse Phenotype	MP:0006395	abnormal epiphyseal plate morphology	0.0289	0.695	HIF1A, IDH1, INTU, PTHLH, ROR2, RUNX2, SFRP2, SOX9	INTU, ROR2, SFRP2, SOX9
Mouse Phenotype	MP:0004787	abnormal dorsal aorta morphology	0.029	0.0356	ECE1, FOXA2, HIF1A, PAX1, PAX3, RPGRIP1L	FOXA2, PAX1, PAX3, RPGRIP1L
Mouse Phenotype	MP:0002672	abnormal pharyngeal arch artery morphology	0.0306	0.249	ECE1, FOXA2, HIF1A, PAX3, RPGRIP1L	FOXA2, PAX3, RPGRIP1L
Human Phenotype	HP:0001780	Abnormality of toe	0.0307	0.00115	GLI3, KCNJ2, ROR2, RPGRIP1L, SOX9, TBX15, TBX3, TWIST1	KCNJ2, ROR2, RPGRIP1L, SOX9, TBX15, TBX3
Gene Ontology	GO:0001756	somitogenesis	0.0308	0.259	DLL1, PAX1, ROR2, SFRP2, ZEB2	PAX1, ROR2, SFRP2
Gene Ontology	GO:0072091	regulation of stem cell proliferation	0.0308	1	GLI3, HIF1A, PDCD2, SIX3, TBX3	TBX3
Mouse Phenotype	MP:0003795	abnormal bone structure	0.0325	1	DAAM2, DLL1, FGF7, FTO, GLI3, HIF1A, PAX1, PAX3, PTHLH, ROR2, RUNX2, SATB2, SBDS, SOX9, TWIST1	DAAM2, FTO, PAX1, PAX3, ROR2, SOX9
Human Phenotype	HP:0000172	Abnormality of the uvula	0.0326	1	FTO, ROR2, SIX3, TBCE	FTO, ROR2
Human Phenotype	HP:0000811	Abnormal external genitalia	0.0331	0.306	ECE1, FTO, GLI3, ROR2, SOX9, TBCE, TBX15, TBX3, TCF4, ZEB2	FTO, ROR2, SOX9, TBX15, TBX3
Gene Ontology	GO:0045664	regulation of neuron differentiation	0.0332	1	BCL11B, CASZ1, DLL1, EPHA4, EPHA7, GLI3, SFRP2, SIX3, SOX9, TCF4, TENM3, ZEB2	CASZ1, EPHA4, SFRP2, SOX9
Mouse Phenotype	MP:0000267	abnormal heart development	0.0339	0.0295	CASZ1, DLL1, ECE1, FOXA2, HIF1A, INTU, RPGRIP1L, SOX9, TBX18, TBX3	CASZ1, FOXA2, INTU, RPGRIP1L, SOX9, TBX3
Mouse Phenotype	MP:0004726	abnormal nasal capsule morphology	0.0339	1	ALX1, ROR2, SATB2, SOX9	ROR2, SOX9
Mouse Phenotype	MP:0003189	fused joints	0.0345	0.00727	GLI3, HOXD1, PAX1, PAX3, ROR2, RPGRIP1L, SOX9	PAX1, PAX3, ROR2, RPGRIP1L, SOX9
Mouse Phenotype	MP:0000141	abnormal vertebral body morphology	0.0357	0.00472	PAX1, PTHLH, ROR2, RPGRIP1L, SOX9	PAX1, ROR2, RPGRIP1L, SOX9
Gene Ontology	GO:0061035	regulation of cartilage development	0.0361	NA	GLI3, PTHLH, RUNX2, SIX2, SOX9	NA
Gene Ontology	GO:0014031	mesenchymal cell development	0.0361	NA	ALX1, HIF1A, SOX9, TWIST1, ZEB2	NA
Gene Ontology	GO:0048864	stem cell development	0.0361	NA	ALX1, HIF1A, SOX9, TWIST1, ZEB2	NA
Gene Ontology	GO:0021872	forebrain generation of neurons	0.0361	NA	BCL11B, GLI3, INHBA, LHX8, SATB2	NA
Gene Ontology	GO:0051960	regulation of nervous system development	0.0366	1	BCL11B, CASZ1, DLL1, EPHA4, EPHA7, GLI3, HIF1A, PRKCH, SFRP2, SIX3, SOX9, TCF4, TENM3, ZEB2	CASZ1, EPHA4, SFRP2, SOX9
Gene Ontology	GO:0008283	cell proliferation	0.0381	1	FGF7, GLI3, IRS2, LHX9, PAX1, RORA, SBDS, SFRP2, SIX2, SIX3, SOX9, TWIST1, ZEB2	EPHA2, PAX1, SFRP2, SOX9
Gene Ontology	GO:0060348	bone development	0.0392	1	GLI3, PAX1, RUNX2, SBDS, SFRP2, SOX9, TWIST1	PAX1, SFRP2, SOX9
Gene Ontology	GO:0000122	negative regulation of transcription from RNA polymerase II promoter	0.0411	1	ALX1, FOXA2, GLI3, HDAC9, HIC1, NFIA, PRDM16, SATB2, SOX9, TBX15, TBX18, TBX3, TWIST1, ZEB2	FOXA2, SOX9, TBX15, TBX3
Mouse Phenotype	MP:0008395	abnormal osteoblast differentiation	0.0416	1	PAX3, PTHLH, RUNX2, SOX9, TWIST1	PAX3, SOX9
Mouse Phenotype	MP:0003395	abnormal subclavian artery morphology	0.0416	1	DHX35, ECE1, ITGAV, PAX3, RPGRIP1L	PAX3, RPGRIP1L
Gene Ontology	GO:1904888	cranial skeletal system development	0.0422	NA	GLI3, RUNX2, SIX2, TBX15, TWIST1	NA
Human Phenotype	HP:0006494	Aplasia/Hypoplasia involving bones of the feet	0.0424	1	KCNJ2, PTHLH, SOX9, TBCE, TBX3, TWIST1	KCNJ2, SOX9, TBX3
Human Phenotype	HP:0005914	Aplasia/Hypoplasia involving the metacarpal bones	0.0429	1	GLI3, KCNJ2, PTHLH, ROR2, RUNX2	KCNJ2, ROR2
Mouse Phenotype	MP:0004351	short humerus	0.0448	0.314	GLI3, PTHLH, ROR2, SOX9, TBX15	ROR2, SOX9, TBX15
Human Phenotype	HP:0001760	Abnormality of the foot	0.0466	0.223	GLI3, KCNJ2, PTHLH, ROR2, RPGRIP1L, SATB2, SOX9, TBCE, TBX15, TBX3, TCF4, TWIST1	KCNJ2, ROR2, RPGRIP1L, SOX9, TBX15, TBX3
Gene Ontology	GO:0016477	cell migration	0.048	NA	ALX1, AUTS2, BCL11B, EPHA4, GLI3, HIF1A, ITGAV, ROR2, SATB2, SBDS, SIX2, SIX3, TWIST1, ZEB2	NA
Gene Ontology	GO:0035115	embryonic forelimb morphogenesis	0.0483	1	RPGRIP1L, RUNX2, TBX3, TWIST1	RPGRIP1L, TBX3
Gene Ontology	GO:0014033	neural crest cell differentiation	0.049	NA	ALX1, HIF1A, SOX9, TWIST1, ZEB2	NA
Mouse Phenotype	MP:0002187	abnormal fibula morphology	0.0556	0.00678	GLI3, ROR2, SOX9, TBX3, WLS	ROR2, SOX9, TBX3, WLS
Mouse Phenotype	MP:0004353	abnormal deltoid tuberosity morphology	0.0567	0.0403	PAX1, RUNX2, SOX9, TBX15	PAX1, SOX9, TBX15
Mouse Phenotype	MP:0001784	abnormal fluid regulation	0.0578	0.00168	BCL11B, CASZ1, ECE1, GLI3, HIF1A, INTU, ITGAV, PAX3, ROR2, RPGRIP1L, SFRP2, SOX9, TBX3, WLS	CASZ1, INTU, PAX3, ROR2, RPGRIP1L, SFRP2, SOX9, TBX3, WLS
Mouse Phenotype	MP:0001944	abnormal pancreas morphology	0.0816	0.0141	DLL1, FOXA2, FTO, IRS2, RPGRIP1L, SBDS, SEC61A1, SOX9, WLS	FOXA2, FTO, RPGRIP1L, SGPP2, SOX9, WLS
Human Phenotype	HP:0006711	Aplasia/Hypoplasia involving bones of the thorax	0.123	0.0114	ROR2, RUNX2, SOX9, TBX15, TBX3	ROR2, SOX9, TBX15, TBX3
Mouse Phenotype	MP:0000154	rib fusion	0.283	0.0261	PAX1, PAX3, ROR2, SOX9, TBX18	PAX1, PAX3, ROR2, SOX9
Human Phenotype	HP:0003026	Short long bone	0.286	0.0232	KCNJ2, PTHLH, ROR2, SOX9, TBX3	KCNJ2, ROR2, SOX9, TBX3
Mouse Phenotype	MP:0009170	abnormal pancreatic islet size	0.468	0.0398	FOXA2, FTO, IRS2, SBDS, SOX9	FOXA2, FTO, SGPP2, SOX9
Human Phenotype	HP:0000581	Blepharophimosis	0.531	0.00366	KCNJ2, PAX3, SOX9, TBX15	KCNJ2, PAX3, SOX9, TBX15
Mouse Phenotype	MP:0014138	abnormal germ layer morphology	0.585	0.0111	DLL1, FOXA2, GLI3, SFRP2, TBX3, WLS	EPHA2, FOXA2, SFRP2, TBX3, WLS
Human Phenotype	HP:0003691	Scapular winging	0.844	0.0201	KCNJ2, PAX1, PAX3	KCNJ2, PAX1, PAX3
Mouse Phenotype	MP:0000585	kinked tail	0.922	0.00186	EDAR, PAX1, PAX3, ROR2, SFRP2	EPHA2, PAX1, PAX3, ROR2, SFRP2
Human Phenotype	HP:0010460	Abnormality of the female genitalia	1	0.0239	PAX3, ROR2, SOX9, TBX15, TBX3	PAX3, ROR2, SOX9, TBX15, TBX3
Human Phenotype	HP:0001435	Abnormality of the shoulder girdle musculature	1	0.0461	KCNJ2, PAX1, PAX3	KCNJ2, PAX1, PAX3
Mouse Phenotype	MP:0002825	abnormal notochord morphology	1	0.0122	DLL1, FOXA2, INTU, PAX1	EPHA2, FOXA2, INTU, PAX1
Mouse Phenotype	MP:0000592	short tail	1	0.0427	DLL1, PAX1, ROR2, SOX9	EPHA2, PAX1, ROR2, SOX9
Mouse Phenotype	MP:0002111	abnormal tail morphology	1	0.0494	DLL1, EDAR, PAX1, PAX3, ROR2, SFRP2, SOX9, TCF4	EPHA2, PAX1, PAX3, ROR2, SFRP2, SOX9

## Sheet: Supplementary Data 6
Supplementary Data 6 . Colocalizations between C-GWAS findings and eQTL in 22 tissues
All colocalizations with posterior probability (PP4) larger than 0.01 were provided.
Loci position	eQTL tissue	Associated gene	PP4
1p31.2	Brain_Hypothalamus	RPE65	0.89
1p31.2	Cells_Cultured_fibroblasts	WLS	0.013
1p31.3	Brain_Putamen_basal_ganglia	LINC01748	0.95
1p31.3	Skin_Sun_Exposed_Lower_leg	LINC01748	0.94
1p31.3	Thyroid	LINC01748	0.9
1p31.3	Brain_Cerebellum	LINC01748	0.87
1p36.12	Muscle_Skeletal	EIF4G3	0.15
1p36.22	Brain_Anterior_cingulate_cortex_BA24	CASZ1	0.27
1p36.22	Brain_Cortex	CASZ1	0.26
1q31.3	Testis	LHX9	0.77
1q42.3	Pituitary	TBCE	0.96
1q42.3	Adipose_Subcutaneous	TBCE	0.95
1q42.3	Brain_Cortex	GGPS1	0.94
1q42.3	Testis	B3GALNT2	0.92
1q42.3	Adipose_Visceral_Omentum	TBCE	0.82
1q42.3	Skin_Not_Sun_Exposed_Suprapubic	TBCE	0.78
1q42.3	Brain_Hypothalamus	RP11-382D8.5	0.69
1q42.3	Skin_Sun_Exposed_Lower_leg	TBCE	0.56
1q42.3	Testis	ARID4B	0.041
1q42.3	Brain_Spinal_cord_cervical_c-1	B3GALNT2	0.031
1q42.3	Cells_Cultured_fibroblasts	TBCE	0.031
1q42.3	Muscle_Skeletal	TBCE	0.03
2q32.1	Brain_Spinal_cord_cervical_c-1	RP11-410E4.1	0.85
2q32.1	Skin_Not_Sun_Exposed_Suprapubic	MED28P3	0.85
2q32.1	Skin_Not_Sun_Exposed_Suprapubic	RP11-410E4.1	0.85
2q32.1	Skin_Sun_Exposed_Lower_leg	MED28P3	0.85
2q32.1	Testis	MED28P3	0.85
2q32.1	Thyroid	RP11-410E4.1	0.85
2q32.1	Adipose_Subcutaneous	MED28P3	0.84
2q32.1	Adipose_Visceral_Omentum	RP11-410E4.1	0.84
2q32.1	Brain_Amygdala	RP11-410E4.1	0.84
2q32.1	Brain_Caudate_basal_ganglia	RP11-410E4.1	0.84
2q32.1	Brain_Hippocampus	RP11-410E4.1	0.84
2q32.1	Brain_Hypothalamus	RP11-410E4.1	0.84
2q32.1	Brain_Putamen_basal_ganglia	RP11-410E4.1	0.84
2q32.1	Brain_Substantia_nigra	RP11-410E4.1	0.84
2q32.1	Muscle_Skeletal	RP11-410E4.1	0.84
2q32.1	Pituitary	RP11-410E4.1	0.84
2q32.1	Skin_Sun_Exposed_Lower_leg	RP11-410E4.1	0.84
2q32.1	Adipose_Subcutaneous	RP11-410E4.1	0.83
2q32.1	Cells_Cultured_fibroblasts	RP11-410E4.1	0.83
2q32.1	Brain_Anterior_cingulate_cortex_BA24	RP11-410E4.1	0.82
2q32.1	Testis	RP11-410E4.1	0.82
2q32.1	Thyroid	MED28P3	0.81
2q32.1	Brain_Cerebellum	RP11-410E4.1	0.79
2q32.1	Brain_Nucleus_accumbens_basal_ganglia	RP11-410E4.1	0.78
2q32.1	Muscle_Skeletal	LINC01473	0.71
2q32.1	Brain_Cortex	RP11-410E4.1	0.7
2q32.1	Brain_Frontal_Cortex_BA9	RP11-410E4.1	0.64
2q32.1	Skin_Not_Sun_Exposed_Suprapubic	RPL21P32	0.022
2q32.1	Skin_Sun_Exposed_Lower_leg	LINC01473	0.019
2q33.1	Muscle_Skeletal	FTCDNL1	0.035
2q33.1	Skin_Not_Sun_Exposed_Suprapubic	AC019330.1	0.034
2q33.1	Skin_Sun_Exposed_Lower_leg	SATB2	0.034
2q33.1	Skin_Sun_Exposed_Lower_leg	AC019330.1	0.033
2q33.1	Skin_Not_Sun_Exposed_Suprapubic	SATB2	0.031
2q34	Skin_Not_Sun_Exposed_Suprapubic	PIKFYVE	0.86
2q34	Skin_Sun_Exposed_Lower_leg	PIKFYVE	0.86
2q36.1	Brain_Cerebellar_Hemisphere	SGPP2	0.083
2q36.1	Brain_Cerebellar_Hemisphere	SGPP2	0.082
2q36.1	Brain_Caudate_basal_ganglia	SGPP2	0.064
2q36.1	Brain_Caudate_basal_ganglia	SGPP2	0.064
2q36.1	Testis	SGPP2	0.046
2q36.1	Testis	SGPP2	0.043
2q36.1	Brain_Cerebellum	SGPP2	0.035
2q36.1	Brain_Cerebellum	SGPP2	0.034
2q36.1	Brain_Spinal_cord_cervical_c-1	RP11-16P6.1	0.033
2q36.1	Brain_Spinal_cord_cervical_c-1	RP11-16P6.1	0.024
2q36.1	Adipose_Subcutaneous	FARSB	0.02
2q36.1	Adipose_Subcutaneous	FARSB	0.02
2q36.1	Brain_Frontal_Cortex_BA9	SGPP2	0.016
2q36.1	Brain_Frontal_Cortex_BA9	SGPP2	0.016
2q36.1	Brain_Nucleus_accumbens_basal_ganglia	SGPP2	0.014
2q36.1	Brain_Nucleus_accumbens_basal_ganglia	SGPP2	0.014
3q21.3	Cells_Cultured_fibroblasts	RUVBL1	0.91
3q21.3	Skin_Not_Sun_Exposed_Suprapubic	EEFSEC	0.91
3q21.3	Testis	RUVBL1	0.9
3q21.3	Thyroid	EEFSEC	0.72
3q21.3	Skin_Sun_Exposed_Lower_leg	EEFSEC	0.66
3q21.3	Skin_Not_Sun_Exposed_Suprapubic	RUVBL1	0.49
3q21.3	Pituitary	RUVBL1	0.23
3q21.3	Brain_Cerebellum	EEFSEC	0.14
3q21.3	Adipose_Subcutaneous	EEFSEC	0.1
3q21.3	Adipose_Visceral_Omentum	EEFSEC	0.091
3q21.3	Brain_Cortex	EEFSEC	0.045
3q21.3	Brain_Frontal_Cortex_BA9	EEFSEC	0.033
3q21.3	Testis	SEC61A1	0.031
3q21.3	Cells_Cultured_fibroblasts	SEC61A1	0.023
3q21.3	Skin_Sun_Exposed_Lower_leg	RUVBL1	0.015
4p16.3	Muscle_Skeletal	ZNF718	0.97
4p16.3	Thyroid	ZNF876P	0.97
4p16.3	Adipose_Subcutaneous	CH17-262A2.1	0.95
4p16.3	Skin_Not_Sun_Exposed_Suprapubic	CH17-262A2.1	0.95
4p16.3	Skin_Sun_Exposed_Lower_leg	CH17-262A2.1	0.95
4p16.3	Testis	RP11-1365D11.1	0.95
4p16.3	Thyroid	RP11-478C6.6	0.94
4p16.3	Muscle_Skeletal	RP11-1365D11.1	0.93
4p16.3	Testis	ZNF876P	0.86
4p16.3	Pituitary	CH17-262A2.1	0.82
4p16.3	Brain_Spinal_cord_cervical_c-1	CH17-262A2.1	0.73
4p16.3	Testis	RP11-478C6.6	0.59
4p16.3	Testis	ZNF595	0.51
4p16.3	Brain_Hippocampus	CH17-262A2.1	0.14
4p16.3	Thyroid	ZNF732	0.025
4p16.3	Testis	ZNF732	0.023
4q31.3	Brain_Hippocampus	FGB	0.51
4q31.3	Adipose_Subcutaneous	RP11-290O12.2	0.019
6p21.1	Muscle_Skeletal	SUPT3H	0.15
6p21.2	Skin_Not_Sun_Exposed_Suprapubic	DAAM2	0.99
6p21.2	Skin_Not_Sun_Exposed_Suprapubic	KIF6	0.74
6p21.2	Testis	KIF6	0.54
6p21.2	Brain_Anterior_cingulate_cortex_BA24	KIF6	0.19
6p21.2	Brain_Cerebellum	KIF6	0.033
6p21.2	Brain_Putamen_basal_ganglia	KIF6	0.027
7q11.22	Testis	RP5-945F2.3	0.42
11p15.4	Skin_Not_Sun_Exposed_Suprapubic	ZNF214	0.84
11q12.2	Pituitary	FADS2	0.98
11q12.2	Adipose_Visceral_Omentum	TMEM258	0.95
11q12.2	Muscle_Skeletal	FEN1	0.91
11q12.2	Skin_Not_Sun_Exposed_Suprapubic	FEN1	0.89
11q12.2	Brain_Frontal_Cortex_BA9	TMEM258	0.8
11q12.2	Adipose_Subcutaneous	TMEM258	0.75
11q12.2	Cells_Cultured_fibroblasts	TMEM258	0.73
11q12.2	Brain_Anterior_cingulate_cortex_BA24	FADS1	0.72
11q12.2	Skin_Sun_Exposed_Lower_leg	TMEM258	0.57
11q12.2	Testis	FADS2	0.57
11q12.2	Adipose_Subcutaneous	FADS2	0.49
11q12.2	Skin_Sun_Exposed_Lower_leg	FADS2	0.44
11q12.2	Adipose_Visceral_Omentum	FADS2	0.43
11q12.2	Skin_Not_Sun_Exposed_Suprapubic	FADS2	0.42
11q12.2	Muscle_Skeletal	TMEM258	0.36
11q12.2	Thyroid	FADS2	0.32
11q12.2	Cells_Cultured_fibroblasts	FADS2	0.3
11q12.2	Muscle_Skeletal	FADS2	0.26
11q12.2	Brain_Cerebellar_Hemisphere	FADS1	0.17
11q12.2	Brain_Hypothalamus	FADS1	0.17
11q12.2	Testis	FADS1	0.12
11q12.2	Brain_Cerebellum	FADS1	0.092
11q12.2	Muscle_Skeletal	FADS1	0.043
11q12.2	Brain_Hippocampus	FADS1	0.042
11q12.2	Thyroid	FADS1	0.027
12p11.22	Skin_Not_Sun_Exposed_Suprapubic	CCDC91	0.71
12p11.22	Testis	RP11-425D17.1	0.57
12p11.22	Brain_Nucleus_accumbens_basal_ganglia	RP11-425D17.1	0.55
12p11.22	Brain_Frontal_Cortex_BA9	CCDC91	0.53
12p11.22	Brain_Cerebellar_Hemisphere	RP11-967K21.1	0.52
12p11.22	Brain_Amygdala	RP11-967K21.1	0.51
12p11.22	Brain_Amygdala	RP11-425D17.1	0.47
12p11.22	Cells_Cultured_fibroblasts	RP11-967K21.1	0.47
12p11.22	Brain_Frontal_Cortex_BA9	RP11-967K21.1	0.46
12p11.22	Brain_Hypothalamus	RP11-425D17.1	0.43
12p11.22	Brain_Nucleus_accumbens_basal_ganglia	RP11-967K21.1	0.41
12p11.22	Brain_Spinal_cord_cervical_c-1	RP11-967K21.1	0.38
12p11.22	Skin_Not_Sun_Exposed_Suprapubic	RP11-425D17.1	0.36
12p11.22	Brain_Cerebellum	RP11-425D17.1	0.35
12p11.22	Brain_Anterior_cingulate_cortex_BA24	RP11-967K21.1	0.29
12p11.22	Brain_Cerebellum	CCDC91	0.29
12p11.22	Brain_Cerebellum	RP11-967K21.1	0.22
12p11.22	Skin_Sun_Exposed_Lower_leg	CCDC91	0.2
12p11.22	Adipose_Subcutaneous	CCDC91	0.19
12p11.22	Cells_Cultured_fibroblasts	CCDC91	0.16
12p11.22	Brain_Cortex	RP11-967K21.1	0.12
12p11.22	Adipose_Visceral_Omentum	CCDC91	0.097
12p11.22	Pituitary	RP11-967K21.1	0.071
12p11.22	Thyroid	CCDC91	0.035
12p11.22	Muscle_Skeletal	RP11-967K21.1	0.025
12p11.22	Pituitary	RP11-425D17.1	0.02
12p11.22	Brain_Substantia_nigra	RP11-967K21.1	0.013
12q21.31	Testis	TSPAN19	0.63
12q21.31	Testis	TSPAN19	0.55
12q24.21	Muscle_Skeletal	TBX3	0.019
12q24.31	Testis	CDK2AP1	0.97
12q24.31	Cells_Cultured_fibroblasts	KMT5A	0.95
12q24.31	Cells_Cultured_fibroblasts	C12orf65	0.91
12q24.31	Skin_Sun_Exposed_Lower_leg	C12orf65	0.9
12q24.31	Brain_Putamen_basal_ganglia	RP11-282O18.3	0.8
12q24.31	Pituitary	ABCB9	0.79
12q24.31	Adipose_Subcutaneous	RP11-282O18.3	0.73
12q24.31	Brain_Frontal_Cortex_BA9	OGFOD2	0.72
12q24.31	Brain_Caudate_basal_ganglia	RP11-282O18.3	0.71
12q24.31	Thyroid	ABCB9	0.7
12q24.31	Thyroid	C12orf65	0.67
12q24.31	Cells_Cultured_fibroblasts	CDK2AP1	0.65
12q24.31	Skin_Sun_Exposed_Lower_leg	CDK2AP1	0.64
12q24.31	Adipose_Subcutaneous	C12orf65	0.63
12q24.31	Cells_Cultured_fibroblasts	RP11-546D6.3	0.62
12q24.31	Thyroid	CDK2AP1	0.62
12q24.31	Adipose_Subcutaneous	CDK2AP1	0.61
12q24.31	Skin_Not_Sun_Exposed_Suprapubic	C12orf65	0.61
12q24.31	Cells_Cultured_fibroblasts	MPHOSPH9	0.59
12q24.31	Skin_Not_Sun_Exposed_Suprapubic	CDK2AP1	0.58
12q24.31	Skin_Not_Sun_Exposed_Suprapubic	RP11-282O18.3	0.58
12q24.31	Muscle_Skeletal	ABCB9	0.56
12q24.31	Skin_Sun_Exposed_Lower_leg	MPHOSPH9	0.54
12q24.31	Cells_Cultured_fibroblasts	RP11-282O18.3	0.51
12q24.31	Muscle_Skeletal	RP11-282O18.3	0.51
12q24.31	Adipose_Visceral_Omentum	CDK2AP1	0.5
12q24.31	Muscle_Skeletal	MPHOSPH9	0.49
12q24.31	Adipose_Visceral_Omentum	RP11-282O18.3	0.48
12q24.31	Cells_Cultured_fibroblasts	RILPL2	0.47
12q24.31	Cells_Cultured_fibroblasts	ABCB9	0.44
12q24.31	Testis	RP11-546D6.3	0.44
12q24.31	Muscle_Skeletal	KMT5A	0.42
12q24.31	Skin_Not_Sun_Exposed_Suprapubic	MPHOSPH9	0.39
12q24.31	Thyroid	PITPNM2	0.33
12q24.31	Brain_Cerebellum	KMT5A	0.32
12q24.31	Thyroid	MPHOSPH9	0.32
12q24.31	Brain_Cerebellum	RP11-282O18.3	0.29
12q24.31	Adipose_Visceral_Omentum	C12orf65	0.28
12q24.31	Adipose_Visceral_Omentum	RP13-942N8.1	0.25
12q24.31	Thyroid	KMT5A	0.24
12q24.31	Brain_Cerebellar_Hemisphere	PITPNM2	0.16
12q24.31	Brain_Cerebellar_Hemisphere	RP11-282O18.3	0.13
12q24.31	Brain_Cerebellum	PITPNM2	0.12
12q24.31	Testis	ABCB9	0.1
12q24.31	Testis	MPHOSPH9	0.069
12q24.31	Skin_Sun_Exposed_Lower_leg	ABCB9	0.054
12q24.31	Adipose_Visceral_Omentum	ARL6IP4	0.048
12q24.31	Cells_Cultured_fibroblasts	ARL6IP4	0.045
12q24.31	Skin_Not_Sun_Exposed_Suprapubic	ABCB9	0.042
12q24.31	Testis	ARL6IP4	0.036
12q24.31	Cells_Cultured_fibroblasts	OGFOD2	0.03
12q24.31	Muscle_Skeletal	RP13-942N8.1	0.024
12q24.31	Skin_Sun_Exposed_Lower_leg	RP13-942N8.1	0.011
13q14.3	Adipose_Subcutaneous	DLEU7-AS1	0.99
13q14.3	Brain_Hippocampus	DLEU7-AS1	0.99
13q14.3	Brain_Hypothalamus	DLEU7-AS1	0.99
13q14.3	Brain_Substantia_nigra	DLEU7-AS1	0.99
13q14.3	Pituitary	DLEU7-AS1	0.98
13q14.3	Adipose_Visceral_Omentum	DLEU7-AS1	0.97
13q14.3	Brain_Nucleus_accumbens_basal_ganglia	DLEU7-AS1	0.97
13q14.3	Brain_Putamen_basal_ganglia	DLEU7-AS1	0.97
13q14.3	Brain_Spinal_cord_cervical_c-1	DLEU7-AS1	0.95
13q14.3	Brain_Amygdala	DLEU7-AS1	0.93
13q14.3	Brain_Frontal_Cortex_BA9	DLEU7-AS1	0.85
13q14.3	Brain_Caudate_basal_ganglia	DLEU7-AS1	0.79
13q14.3	Testis	DLEU7-AS1	0.033
16q12.2	Brain_Cerebellum	RPGRIP1L	0.98
16q12.2	Brain_Cortex	RPGRIP1L	0.98
16q12.2	Brain_Frontal_Cortex_BA9	RPGRIP1L	0.98
16q12.2	Cells_Cultured_fibroblasts	RP11-36I17.2	0.98
16q12.2	Pituitary	RPGRIP1L	0.96
16q12.2	Brain_Cerebellar_Hemisphere	RPGRIP1L	0.95
16q12.2	Brain_Nucleus_accumbens_basal_ganglia	RPGRIP1L	0.94
16q12.2	Brain_Caudate_basal_ganglia	RPGRIP1L	0.93
16q12.2	Pituitary	RP11-36I17.2	0.93
16q12.2	Testis	RP11-36I17.2	0.91
16q12.2	Testis	RPGRIP1L	0.88
16q12.2	Brain_Anterior_cingulate_cortex_BA24	RPGRIP1L	0.87
16q12.2	Brain_Cerebellar_Hemisphere	FTO	0.16
17p13.3	Brain_Hypothalamus	PITPNA-AS1	0.83
17p13.3	Adipose_Subcutaneous	RP1-59D14.10	0.79
17p13.3	Cells_Cultured_fibroblasts	SMG6	0.7
17p13.3	Skin_Not_Sun_Exposed_Suprapubic	RP1-59D14.10	0.033
17p13.3	Skin_Not_Sun_Exposed_Suprapubic	RP1-59D14.5	0.033
17p13.3	Skin_Not_Sun_Exposed_Suprapubic	SGSM2	0.033
17p13.3	Skin_Sun_Exposed_Lower_leg	RP1-59D14.5	0.033
17p13.3	Skin_Sun_Exposed_Lower_leg	SGSM2	0.033
17p13.3	Skin_Sun_Exposed_Lower_leg	TSR1	0.033
17p13.3	Skin_Not_Sun_Exposed_Suprapubic	TSR1	0.011
19q13.11	Adipose_Visceral_Omentum	KCTD15	0.99
19q13.11	Brain_Caudate_basal_ganglia	KCTD15	0.99
19q13.11	Brain_Cerebellar_Hemisphere	KCTD15	0.99
19q13.11	Brain_Cerebellum	KCTD15	0.99
19q13.11	Brain_Hippocampus	KCTD15	0.99
19q13.11	Brain_Hypothalamus	KCTD15	0.99
19q13.11	Brain_Nucleus_accumbens_basal_ganglia	KCTD15	0.99
19q13.11	Brain_Putamen_basal_ganglia	KCTD15	0.99
19q13.11	Cells_Cultured_fibroblasts	KCTD15	0.99
19q13.11	Skin_Not_Sun_Exposed_Suprapubic	KCTD15	0.99
19q13.11	Thyroid	KCTD15	0.99
19q13.11	Brain_Spinal_cord_cervical_c-1	KCTD15	0.97
19q13.11	Brain_Substantia_nigra	KCTD15	0.92
19q13.11	Adipose_Subcutaneous	KCTD15	0.91
19q13.11	Brain_Amygdala	KCTD15	0.9
20p11.21	Testis	RP5-1185K9.1	0.048

## Sheet: Supplementary Data 7
Supplementary Data 7. CNCC regulatory subnetwork based on C-GWAS and MinGWAS findings
		CNCC regulatory subnetwork based on C-GWAS		CNCC regulatory subnetwork based on MinGWAS
Loci position	Location of regulatory element	Transcription factor	Target gene	Transcription factor	Target gene
1p36.12	chr1_21044389_21044691	TFAP2B, MYCN, TFAP2A	DDOST	/	/
1p36.12	chr1_21037131_21037631	ALX4, TFAP2B	HP1BP3	/	/
1p36.12	chr1_21058603_21058979	TFAP2B, MYCN, TFAP2A, TFAP2B	DDOST, SH2D5	/	/
1p36.12	chr1_21503030_21503837	TFAP2B, ALX4	LDLRAD2	/	/
1p36.12	chr1_21521669_21521900	FOXC1	LDLRAD2	/	/
1p36.13	chr1_16532934_16533664	/	/	TFAP2B	SPATA21
1q42.3	chr1_235491303_235492448	ALX4, TFAP2B, ALX1, ALX3, PRRX2, MYCN, ALX4, TFAP2B, TFAP2A, POU3F3	TBCE, GGPS1, TOMM20	/	/
1q42.3	chr1_235530472_235531096	ALX4, TFAP2B, ALX3, TFAP2A, ALX1, MYCN, ALX4	TBCE, GGPS1	/	/
1q42.3	chr1_235667390_235668666	ALX4, TFAP2B, ALX1, ALX3, PRRX2, MYCN	TOMM20	/	/
2p21	chr2_45236462_45237201	ALX4, ALX3, ALX1, PRRX2	SIX2	/	/
2q36.1	chr2_223073036_223073417	ALX4, ALX1, ALX3, PRRX2, POU3F3	CCDC140, PAX3	ALX4, ALX1, ALX3, PRRX2, POU3F3	CCDC140, PAX3
2q36.1	chr2_223084728_223085050	PRRX2, TFAP2A, POU3F3, MYCN, TCF3, SOX11, NR2F1, PRRX1	CCDC140, PAX3	PRRX2, TFAP2A, POU3F3, MYCN, TCF3, SOX11, NR2F1, PRRX1	CCDC140, PAX3
2q36.1	chr2_223478534_223478734	MYCN	FARSB	MYCN	FARSB
3q21.3	chr3_127814100_127814341	TFAP2B	EEFSEC, RUVBL1, SEC61A1	/	/
3q21.3	chr3_127842296_127843001	TFAP2B, TFAP2A	RUVBL1	/	/
3q21.3	chr3_127872025_127872867	TFAP2B	RUVBL1	/	/
3q21.3	chr3_127916826_127917056	TFAP2B	EEFSEC	/	/
3q21.3	chr3_127860656_127861185	ALX4, ALX1, ALX3, PRRX2	SEC61A1	/	/
4p16.3	chr4_124118_124793	TFAP2B	PDE6B	/	/
4p16.3	chr4_206135_206527	TFAP2B	PDE6B, ZNF732, MYL5	/	/
4q31.3	chr4_154771707_154772542	ALX4, ALX3, ALX1, POU3F3, PRRX2, MYCN	RNF175	ALX4, ALX3, ALX1, POU3F3, PRRX2, MYCN	RNF175
6p21.2	chr6_39398908_39399266	TFAP2B, ALX4, TFAP2A	DAAM2	/	/
6p21.2	chr6_39400123_39400527	ALX4, ALX1	DAAM2	/	/
6p21.1	chr6_45044050_45044250	ALX4	RUNX2	/	/
6p21.1	chr6_45295953_45296278	ALX4	RUNX2, SUPT3H	/	/
6p21.1	chr6_45345123_45346240	TFAP2B, MYCN	RUNX2, SUPT3H	/	/
6q14.3	chr6_85474041_85474656	ALX4	TBX18	/	/
6q14.3	chr6_85484403_85484847	ALX4, TFAP2B	TBX18, MRAP2	/	/
6q27	chr6_170826151_170826367	TFAP2B	TBP	/	/
6q27	chr6_170893208_170894067	TFAP2B	TBP, PDCD2	/	/
7q33	chr7_134379901_134380671	ALX4, TFAP2B, ALX1, ALX3, SOX11, MYCN	CALD1	/	/
7q33	chr7_134387869_134388332	ALX4, TFAP2B, ALX1, ALX3, SOX11, MYCN	CALD1	/	/
9q22.31	chr9_94661263_94661570	TFAP2B, MYCN, TFAP2A, ALX4	ROR2	TFAP2B, MYCN, TFAP2A, ALX4	ROR2
9q22.31	chr9_94712434_94712716	TFAP2B, MYCN, TFAP2A	ROR2	TFAP2B, MYCN, TFAP2A	ROR2
9q22.31	chr9_94707601_94707872	MYCN, ALX4	ROR2	MYCN, ALX4	ROR2
9q22.31	chr9_94877374_94877920	TFAP2B	OGN	TFAP2B	OGN
11p15.4	chr11_7041053_7041958	ALX4, ALX1, ALX3, PAX3, TFAP2B, PRRX2	OLFML1, ZNF214	/	/
11q12.2	chr11_61594968_61595861	TFAP2B, TFAP2B, ALX4, MYCN, ALX4, TFAP2B, TFAP2A, TFAP2A, MYCN, ALX3, ALX1, MYCN, POU3F3, NR2F1	FADS2, FEN1, TMEM258, DDB1	/	/
11q12.2	chr11_61638611_61638850	TFAP2B, TFAP2B, MYCN, TFAP2B, TFAP2A, TFAP2A, MYCN, MYCN, POU3F3, NR2F1	RAB3IL1, FADS1, FADS2, TMEM258, FEN1	/	/
12q21.31	chr12_85429961_85430429	ALX4	LRRIQ1	/	/
12q21.31	chr12_85470505_85470773	POU3F3, NR2F1, FOXC2, FOXC1, FOXD2	LRRIQ1, ALX1	/	/
12q21.31	chr12_85576368_85576871	ALX4, TFAP2B, ALX1, POU3F3, TFAP2A, ALX3, PRRX2, NR2F1	ALX1	/	/
12q21.31	chr12_85673460_85674718	ALX4, TFAP2B, ALX1, POU3F3, TFAP2A, ALX3, PRRX2, NR2F1	ALX1	/	/
12q24.31	chr12_123450839_123451243	TFAP2B	OGFOD2	/	/
12q24.31	chr12_123459033_123459478	ALX4	CLIP1	/	/
12q24.31	chr12_123459537_123459961	ALX4	CLIP1	/	/
12q24.31	chr12_123635186_123635996	TFAP2B	PITPNM2	/	/
12q24.31	chr12_123717223_123718146	ALX4, ALX1, TFAP2B, ALX3, MYCN, PRRX2	CDK2AP1	/	/
12q24.31	chr12_123753893_123754418	ALX4, ALX1, TFAP2B, ALX3, MYCN	CDK2AP1	/	/
12q24.31	chr12_123849252_123850266	ALX4, ALX1, TFAP2B, ALX3, MYCN, PRRX2	CDK2AP1, SNRNP35	/	/
12q24.31	chr12_123905280_123905478	NR2F2	RILPL2	/	/
14q23.1	chr14_61190808_61191244	ALX4, ALX1, ALX3, PRRX2, TFAP2B, POU3F3, NR2F1	SIX1, PRKCH, SIX4	/	/
14q23.1	chr14_61189161_61189708	TFAP2B	PRKCH	/	/
14q23.1	chr14_61201316_61201966	ALX4, ALX3, ALX1, PRRX2	SIX4	/	/
14q23.1	chr14_61547300_61547766	ALX4, TFAP2B	TRMT5	/	/
14q23.1	chr14_61592476_61592767	ALX1, ALX3, PRRX2, TFAP2B, TWIST1, POU3F3, NR2F1, ALX4	SIX1, SIX4	/	/
14q23.1	chr14_61456332_61456581	ALX1, ALX3, PRRX2, TFAP2B, TWIST1, POU3F3, ALX4, MYCN	SIX1, SLC38A6, SIX4, MNAT1, TRMT5	/	/
16q12.2	chr16_53564029_53564326	TFAP2B, ALX4	RBL2	TFAP2B, ALX4	RBL2
17p13.3	chr17_2119131_2119447	TFAP2B	SRR	/	/
18q21.2	chr18_52911230_52911564	ALX4, ALX1, ALX3, TFAP2B, PRRX2	TCF4	/	/
18q21.2	chr18_52918610_52919155	ALX4, ALX1, ALX3, PRRX2	TCF4	/	/
18q21.2	chr18_52967447_52968517	ALX4, ALX1, ALX3, TFAP2B, PRRX2	TCF4	/	/
18q21.2	chr18_52969602_52970030	TFAP2B, TCF4, TFAP2A, MSX1, MYCN, POU3F3, NR2F1, TCF3	TCF4	/	/
18q21.2	chr18_52988861_52989273	ALX4, ALX1, ALX3, TFAP2B, PRRX2	TCF4	/	/
18q21.2	chr18_52989450_52990023	ALX4, ALX1, ALX3, TFAP2B, PRRX2	TCF4	/	/
18q21.2	chr18_53013585_53013796	BARX1	TCF4	/	/
19q13.11	chr19_34268969_34269248	TFAP2B	RHPN2	/	/
